# Supplementary material for: α-Costic anhydride
Source: Acta Crystallogr Sect E Struct Rep Online. 2010 Feb 13;66(Pt 3):o589–90. doi: 10.1107/S1600536810005064 (PMC2983650; doi:10.1107/S1600536810005064)
Supplement: Supplementary file 2 [file e-66-0o589-Isup2.hkl]

#
# h,k,l, Fc-squared, Fo-squared, sigma(Fo-squared) and status flag
#
data_I
_shelx_title ' el_bp1bm in P 1 21 1'
_shelx_refln_list_code          4
_shelx_F_calc_maximum      118.81
_exptl_crystal_F_000       492.00
_reflns_d_resolution_high  0.8065
 
loop_
 _symmetry_equiv_pos_as_xyz
 'x, y, z'
 '-x, y+1/2, -z'
 
_cell_length_a     6.6699
_cell_length_b     6.6335
_cell_length_c    30.2948
_cell_angle_alpha  90.000
_cell_angle_beta   92.799
_cell_angle_gamma  90.000
 
_shelx_F_squared_multiplier     1.000
 
loop_
 _refln_index_h
 _refln_index_k
 _refln_index_l
 _refln_F_squared_calc
 _refln_F_squared_meas
 _refln_F_squared_sigma
 _refln_observed_status
   1   0   0      517.71      506.13     14.50 o
   3   0   0        2.36        4.63      0.82 o
   4   0   0       74.64       72.82      3.83 o
   5   0   0       39.44       56.14      3.49 o
   6   0   0       33.30       30.06      1.50 o
   7   0   0        0.69        2.82      1.77 o
   8   0   0        2.00        4.56      2.23 o
   1   1   0     7966.77     8053.27    129.24 o
   2   1   0      565.59      604.50      9.47 o
   3   1   0       35.45       40.73      3.54 o
   4   1   0      120.77      121.33      2.99 o
   5   1   0       61.09       60.91      1.43 o
   6   1   0        9.40       19.16      1.88 o
   7   1   0        9.56       13.01      2.36 o
   8   1   0        5.86        7.32      2.45 o
   0   2   0     2261.08     2345.80     49.78 o
   1   2   0      341.40      385.22      5.07 o
   2   2   0     2152.02     2302.28     27.72 o
   3   2   0      459.14      470.90      7.75 o
   4   2   0       15.85       13.32      0.45 o
   5   2   0      146.22      140.45      2.58 o
   6   2   0        3.44        3.05      0.47 o
   7   2   0        7.58        7.75      0.81 o
   8   2   0        0.82       -0.87      1.38 o
   1   3   0      130.62      125.50      1.99 o
   2   3   0      246.76      286.50      4.17 o
   3   3   0      235.65      260.52      3.38 o
   4   3   0        4.99        4.97      0.30 o
   5   3   0       26.76       21.70      1.04 o
   6   3   0       18.66       19.29      0.97 o
   7   3   0       16.57       10.64      0.84 o
   0   4   0        0.74       -0.59      0.59 o
   1   4   0      142.23      153.12      2.64 o
   2   4   0       27.77       22.68      0.80 o
   3   4   0        6.60        5.24      0.52 o
   4   4   0       18.94       15.00      0.67 o
   5   4   0       90.19       77.98      1.65 o
   6   4   0       23.28       23.12      0.84 o
   7   4   0        7.63        6.02      0.85 o
   1   5   0       53.27       47.32      2.02 o
   2   5   0       21.18       19.99      1.25 o
   3   5   0        2.91        1.01      0.75 o
   4   5   0       77.58       68.21      2.08 o
   5   5   0       37.91       33.37      1.23 o
   6   5   0        3.53        5.35      0.86 o
   0   6   0       68.60       64.05      5.44 o
   1   6   0       33.80       32.65      1.50 o
   2   6   0       14.97       15.36      1.66 o
   3   6   0       12.47        8.56      1.16 o
   4   6   0        9.15        8.13      1.11 o
   5   6   0       13.04       15.60      1.15 o
   1   7   0        4.01        4.45      0.98 o
   2   7   0       11.45       15.75      1.22 o
   3   7   0       11.62        9.67      1.28 o
   4   7   0       18.72       21.24      1.86 o
   0   8   0        7.40        9.19      2.83 o
   1   8   0        4.89       12.52      1.27 o
  -8   0   1        0.28       -1.87      1.87 o
  -7   0   1       14.94       13.42      1.20 o
  -6   0   1       12.57       16.17      1.17 o
  -5   0   1      251.79      228.40     10.25 o
  -4   0   1        5.51        6.37      1.10 o
  -3   0   1       44.28       46.00      2.58 o
  -2   0   1      850.12      943.72     26.99 o
  -1   0   1     1035.66     1020.43     16.03 o
   0   0   1        2.93       -0.01      0.01 o
   1   0   1      890.14      914.62     15.63 o
   2   0   1     2314.19     2346.78     52.36 o
   3   0   1      144.99      145.81      6.46 o
   4   0   1      100.32      101.55      4.95 o
   5   0   1       76.57       68.69      3.98 o
   6   0   1        2.88        3.15      0.77 o
   7   0   1       50.96       50.36      3.89 o
   8   0   1       27.32       22.66      3.10 o
  -8   1   1       37.28       36.20      3.79 o
  -7   1   1        4.42        6.45      1.99 o
  -6   1   1       63.90       62.58      2.02 o
  -5   1   1       24.60       23.96      0.89 o
  -4   1   1      280.09      296.68      5.18 o
  -3   1   1     1303.80     1338.56     21.69 o
  -2   1   1      285.28      316.31      5.34 o
  -1   1   1     8999.59     9106.43    123.22 o
   0   1   1      518.78      499.63      6.92 o
   1   1   1     3916.41     3932.24     47.15 o
   2   1   1      392.30      381.96      4.82 o
   3   1   1       63.31       61.28      3.10 o
   4   1   1       50.33       47.14      1.20 o
   5   1   1       19.89       25.80      1.85 o
   6   1   1      138.24      141.51      3.70 o
   7   1   1        9.74       12.31      2.32 o
   8   1   1       10.00       13.80      2.73 o
  -8   2   1        0.51       -1.19      1.25 o
  -7   2   1       35.27       34.55      1.31 o
  -6   2   1       21.93       24.45      1.05 o
  -5   2   1        5.10        5.94      0.75 o
  -4   2   1       53.75       48.29      0.81 o
  -3   2   1      521.59      591.17      7.89 o
  -2   2   1      781.09      817.30     10.60 o
  -1   2   1      832.75      897.13     11.60 o
   0   2   1     1034.72     1009.60     13.90 o
   1   2   1      252.33      238.74      3.21 o
   2   2   1      249.24      293.02      3.90 o
   3   2   1      228.54      248.16      3.59 o
   4   2   1       31.87       33.62      0.66 o
   5   2   1       15.10       14.17      0.67 o
   6   2   1        1.96        1.24      0.52 o
   7   2   1        6.10        5.09      1.00 o
  -7   3   1        0.39        0.92      0.81 o
  -6   3   1       11.16       12.37      0.84 o
  -5   3   1        9.32        8.80      1.06 o
  -4   3   1       17.65       14.67      0.49 o
  -3   3   1      413.06      426.05      5.36 o
  -2   3   1      729.96      842.29     11.68 o
  -1   3   1      896.48      973.62     14.61 o
   0   3   1       72.71       68.86      1.22 o
   1   3   1      140.39      126.73      3.50 o
   2   3   1      160.64      165.83      2.56 o
   3   3   1      142.99      156.78      2.03 o
   4   3   1        6.66        8.24      0.38 o
   5   3   1       27.62       23.08      0.85 o
   6   3   1       22.21       21.19      1.08 o
   7   3   1        2.79        3.12      0.80 o
  -7   4   1       10.63       11.02      0.93 o
  -6   4   1        1.67        0.93      0.62 o
  -5   4   1       34.20       32.85      1.33 o
  -4   4   1       31.94       29.89      0.94 o
  -3   4   1       12.15       13.71      0.76 o
  -2   4   1       36.93       27.79      0.86 o
  -1   4   1      423.08      426.28      6.14 o
   0   4   1      185.39      187.46      2.73 o
   1   4   1       11.53       11.76      0.62 o
   2   4   1        3.32        5.94      0.47 o
   3   4   1        2.96       -0.17      0.41 o
   4   4   1        5.66        2.87      0.54 o
   5   4   1       15.68       13.09      0.71 o
   6   4   1        5.32        5.54      0.52 o
   7   4   1       24.01       26.70      0.98 o
  -6   5   1        7.35        6.15      1.28 o
  -5   5   1       13.24       16.00      0.91 o
  -4   5   1        2.87        3.94      0.71 o
  -3   5   1       24.46       22.59      0.91 o
  -2   5   1       89.70       85.10      2.03 o
  -1   5   1       26.55       24.26      0.86 o
   0   5   1      328.78      302.61      4.29 o
   1   5   1       26.55       25.40      0.91 o
   2   5   1        8.32        6.99      0.84 o
   3   5   1        1.06       -0.54      0.54 o
   4   5   1       23.65       20.81      0.84 o
   5   5   1       12.81       13.49      0.88 o
   6   5   1       25.30       27.96      1.49 o
  -5   6   1        2.99        2.10      0.86 o
  -4   6   1        9.97        9.81      1.14 o
  -3   6   1       48.13       45.16      1.97 o
  -2   6   1        0.43       -0.73      0.81 o
  -1   6   1       32.45       31.00      1.43 o
   0   6   1       15.72       12.14      1.11 o
   1   6   1      180.41      175.99      3.90 o
   2   6   1       46.16       36.63      1.56 o
   3   6   1       10.48        8.29      1.17 o
   4   6   1       29.66       28.54      1.57 o
   5   6   1        6.89        8.74      0.99 o
  -4   7   1        8.64       11.27      2.39 o
  -3   7   1        2.50        1.28      1.09 o
  -2   7   1       13.54       15.12      1.82 o
  -1   7   1       14.20       14.47      1.22 o
   0   7   1       15.93       13.43      1.23 o
   1   7   1        6.95        8.64      1.09 o
   2   7   1       35.41       34.10      1.73 o
   3   7   1        9.66        7.19      1.21 o
   4   7   1       12.43       12.39      2.59 o
  -1   8   1       30.38       34.00      1.71 o
   0   8   1        4.16        6.60      1.14 o
   1   8   1       32.53       43.30      1.92 o
  -8   0   2        6.98        6.39      2.38 o
  -7   0   2        1.59        2.10      1.65 o
  -6   0   2       38.48       35.83      2.02 o
  -5   0   2      102.57      112.00      5.67 o
  -4   0   2      108.61      124.49      5.87 o
  -3   0   2      694.68      661.35     27.06 o
  -2   0   2      124.86      121.87      3.17 o
  -1   0   2      363.47      383.67     11.73 o
   1   0   2       14.47       45.21      3.63 o
   2   0   2     3155.47     3162.75     52.37 o
   3   0   2        6.55        4.98      0.43 o
   4   0   2      112.55      128.55      6.00 o
   5   0   2      103.37      102.73      5.29 o
   6   0   2      136.65      130.82      3.93 o
   7   0   2        0.08        1.72      1.77 o
   8   0   2        6.57        9.51      2.52 o
  -8   1   2        1.63        4.34      2.27 o
  -7   1   2        6.85        9.97      1.13 o
  -6   1   2       83.20       82.96      2.44 o
  -5   1   2       67.84       62.38      1.31 o
  -4   1   2      101.68      110.64      5.02 o
  -3   1   2      672.69      745.70     17.61 o
  -2   1   2      581.61      587.67      7.39 o
  -1   1   2      443.42      398.07      4.43 o
   0   1   2     1326.95     1246.36     16.02 o
   1   1   2      398.60      353.40      3.93 o
   2   1   2      451.82      461.27      5.86 o
   3   1   2      297.48      316.84      4.40 o
   4   1   2      139.68      148.97      2.63 o
   5   1   2       18.80       19.36      1.72 o
   6   1   2       12.87       17.28      2.30 o
   7   1   2       39.29       37.98      3.40 o
   8   1   2        0.42        0.82      2.12 o
  -8   2   2        6.31        5.82      1.80 o
  -7   2   2        6.27        2.72      1.35 o
  -6   2   2       11.02        9.09      0.57 o
  -5   2   2        1.68        3.29      1.06 o
  -4   2   2       10.96        9.22      0.33 o
  -3   2   2      171.21      173.66      4.54 o
  -2   2   2     2080.64     2282.16     29.01 o
  -1   2   2       85.78       81.97      1.53 o
   0   2   2     1395.34     1395.17     19.13 o
   1   2   2      125.51      126.61      1.79 o
   2   2   2      593.63      658.54      8.03 o
   3   2   2       81.77       75.40      1.34 o
   4   2   2        1.72        1.02      0.23 o
   5   2   2        8.32        7.87      1.10 o
   6   2   2        4.47        5.82      1.26 o
   7   2   2       15.52       16.21      0.97 o
  -7   3   2       12.11        9.84      0.82 o
  -6   3   2       44.36       44.48      1.62 o
  -5   3   2       13.07        7.85      0.57 o
  -4   3   2        6.35        5.38      0.34 o
  -3   3   2      267.13      282.50      3.65 o
  -2   3   2      165.14      179.02      2.94 o
  -1   3   2     1654.42     1664.67     22.86 o
   0   3   2      252.38      241.80      3.54 o
   1   3   2      201.20      200.86      3.00 o
   2   3   2      336.49      328.11      5.12 o
   3   3   2      152.18      148.50      1.94 o
   4   3   2       13.08       12.48      0.43 o
   5   3   2       13.29        7.88      0.58 o
   6   3   2       49.15       50.27      1.51 o
   7   3   2        8.17        9.41      1.08 o
  -7   4   2       13.29       17.26      1.37 o
  -6   4   2       14.42       15.05      0.72 o
  -5   4   2       18.51       19.15      0.81 o
  -4   4   2       37.34       29.03      0.89 o
  -3   4   2        1.65       -0.56      0.56 o
  -2   4   2        0.71        0.19      0.42 o
  -1   4   2        2.49        2.80      0.56 o
   0   4   2       51.86       56.04      1.18 o
   1   4   2       32.23       30.89      0.93 o
   2   4   2       28.61       26.80      0.80 o
   3   4   2       22.14       19.55      0.70 o
   4   4   2       19.39       18.69      0.70 o
   5   4   2       52.36       48.06      1.12 o
   6   4   2        5.63        4.72      0.51 o
   7   4   2        2.93        2.39      0.61 o
  -6   5   2        2.47        4.43      0.78 o
  -5   5   2       17.66       18.14      0.94 o
  -4   5   2       69.04       61.91      1.54 o
  -3   5   2        5.84        7.11      0.69 o
  -2   5   2       52.13       47.71      1.33 o
  -1   5   2        3.24        2.37      0.91 o
   0   5   2       50.49       49.93      1.15 o
   1   5   2      199.44      181.72      4.01 o
   2   5   2        3.85       -0.24      0.66 o
   3   5   2        3.83        0.39      0.54 o
   4   5   2       14.65       15.68      0.81 o
   5   5   2       11.93       13.27      0.88 o
   6   5   2        3.71        4.62      0.96 o
  -5   6   2        5.35        5.63      0.92 o
  -4   6   2       12.37       11.73      1.18 o
  -3   6   2       30.54       29.45      1.42 o
  -2   6   2        3.06        0.39      1.21 o
  -1   6   2       80.41       69.22      2.09 o
   0   6   2       18.86       14.64      1.14 o
   1   6   2       37.11       45.06      1.73 o
   2   6   2       25.09       27.88      1.37 o
   3   6   2       38.20       35.59      1.77 o
   4   6   2        5.65        5.01      1.01 o
   5   6   2        3.68        3.77      0.97 o
  -4   7   2        3.03        5.43      1.41 o
  -3   7   2       15.36       17.98      1.66 o
  -2   7   2       25.77       24.88      1.40 o
  -1   7   2        2.47        3.08      0.98 o
   0   7   2       10.54        8.55      1.10 o
   1   7   2        7.39        9.18      1.09 o
   2   7   2        2.15        5.15      1.00 o
   3   7   2        7.68        7.83      1.25 o
   4   7   2        1.35        2.07      1.36 o
  -1   8   2        1.61        5.56      1.31 o
   0   8   2       12.03       16.20      1.43 o
   1   8   2        8.39       12.24      1.28 o
  -8   0   3        5.62        6.21      2.29 o
  -7   0   3        1.77        2.24      0.88 o
  -6   0   3       30.66       29.55      1.55 o
  -5   0   3      397.96      348.59     15.05 o
  -4   0   3      640.72      611.19     25.26 o
  -3   0   3       48.01       51.24      2.79 o
  -2   0   3      206.18      233.66      5.87 o
  -1   0   3     5238.50     5189.97     97.44 o
   0   0   3        0.07       -0.08      0.08 o
   2   0   3       41.68       70.93      5.31 o
   3   0   3       16.54       15.41      0.78 o
   4   0   3      144.30      147.78      6.77 o
   5   0   3       22.85       22.03      2.38 o
   6   0   3        9.15       28.12      3.76 o
   7   0   3        4.99        3.61      1.90 o
   8   0   3        7.91        5.81      2.42 o
  -8   1   3       17.39       24.24      3.19 o
  -7   1   3        0.08       -0.43      1.31 o
  -6   1   3       51.51       61.13      2.02 o
  -5   1   3       81.27       78.04      1.57 o
  -4   1   3       65.64       64.78      1.60 o
  -3   1   3     1512.02     1524.34     22.51 o
  -2   1   3        8.96        9.81      0.63 o
  -1   1   3     1808.82     1859.80     22.24 o
   0   1   3    14116.13    14003.16    337.43 o
   1   1   3     4754.46     4926.10     53.86 o
   2   1   3     1429.76     1535.40     18.30 o
   3   1   3        3.51        2.65      0.50 o
   4   1   3      122.91      119.09      1.94 o
   5   1   3      218.81      228.40      4.71 o
   6   1   3        6.55        7.65      1.32 o
   7   1   3        3.97        4.86      1.93 o
   8   1   3        3.22        1.74      2.24 o
  -8   2   3        2.89        1.20      0.79 o
  -7   2   3       19.15       16.78      1.71 o
  -6   2   3       18.86       15.97      1.06 o
  -5   2   3        2.23        1.74      0.62 o
  -4   2   3        8.58        4.72      0.28 o
  -3   2   3       28.59       30.33      2.47 o
  -2   2   3     1160.31     1235.42     16.95 o
  -1   2   3      540.64      558.39      7.75 o
   0   2   3        7.68        4.13      1.31 o
   1   2   3      399.32      423.86      5.64 o
   2   2   3      903.35      949.92     11.53 o
   3   2   3      419.07      455.14      6.40 o
   4   2   3       14.74       16.61      0.66 o
   5   2   3       26.15       24.41      0.86 o
   6   2   3       55.47       60.30      1.50 o
   7   2   3       29.14       30.19      1.00 o
  -7   3   3        3.73        3.36      0.70 o
  -6   3   3       39.17       30.80      1.20 o
  -5   3   3       61.77       57.73      1.37 o
  -4   3   3       26.06       19.64      0.58 o
  -3   3   3       62.84       60.67      2.48 o
  -2   3   3       40.47       40.50      1.00 o
  -1   3   3      401.69      431.05      5.75 o
   0   3   3       46.34       45.86      0.93 o
   1   3   3      375.93      342.63      4.91 o
   2   3   3      133.64      141.57      2.20 o
   3   3   3      248.39      256.47      3.35 o
   4   3   3       65.30       62.75      1.10 o
   5   3   3       17.73       18.19      0.77 o
   6   3   3        5.93        5.65      0.75 o
   7   3   3       31.31       36.28      1.33 o
  -7   4   3        0.08        0.66      1.05 o
  -6   4   3        9.66       13.34      0.68 o
  -5   4   3      107.80       91.65      1.85 o
  -4   4   3       48.82       36.46      1.39 o
  -3   4   3        8.57        9.50      0.61 o
  -2   4   3       14.77       14.40      0.70 o
  -1   4   3       68.01       73.66      1.40 o
   0   4   3      356.41      332.50      4.57 o
   1   4   3       30.50       28.09      0.92 o
   2   4   3       11.85       11.81      0.62 o
   3   4   3       14.53       15.43      0.64 o
   4   4   3       18.76       18.13      0.71 o
   5   4   3       34.98       30.64      0.91 o
   6   4   3        7.45        6.69      0.56 o
   7   4   3       16.62       17.40      0.85 o
  -6   5   3        1.42        2.60      0.73 o
  -5   5   3       18.54       19.03      0.97 o
  -4   5   3      139.17      123.32      2.40 o
  -3   5   3      117.75      101.84      2.03 o
  -2   5   3        1.83        0.45      0.60 o
  -1   5   3        6.42        3.92      1.10 o
   0   5   3       73.37       62.08      2.11 o
   1   5   3       23.64       25.96      1.68 o
   2   5   3       29.36       26.39      1.01 o
   3   5   3        0.12       -0.50      0.50 o
   4   5   3        0.31        0.83      0.67 o
   5   5   3        8.45        8.17      0.79 o
   6   5   3       15.19       16.71      1.03 o
  -5   6   3        3.26        3.30      0.88 o
  -4   6   3        7.56       12.31      1.97 o
  -3   6   3       50.33       40.94      2.60 o
  -2   6   3        5.31        3.30      0.90 o
  -1   6   3        5.71        7.47      0.98 o
   0   6   3       24.50       20.86      1.81 o
   1   6   3       94.49       93.07      2.49 o
   2   6   3       85.57       80.27      2.30 o
   3   6   3        6.99        4.20      1.08 o
   4   6   3        0.56        1.68      0.92 o
   5   6   3        2.95        4.67      0.94 o
  -4   7   3        2.43        2.13      1.34 o
  -3   7   3        7.96       10.49      1.32 o
  -2   7   3        2.22        2.79      0.93 o
  -1   7   3        3.87        5.47      1.00 o
   0   7   3        2.60        1.94      0.95 o
   1   7   3       11.23       12.95      1.26 o
   2   7   3       18.46       19.27      1.30 o
   3   7   3       11.32       13.09      2.20 o
   4   7   3       12.22       12.87      2.83 o
  -1   8   3        8.74       13.69      1.32 o
   0   8   3       19.78       20.99      1.46 o
   1   8   3        2.25        4.59      1.10 o
  -8   0   4       29.90       34.56      3.62 o
  -7   0   4        5.09        4.86      1.49 o
  -6   0   4        0.65        1.08      0.77 o
  -5   0   4       42.62       44.17      3.07 o
  -4   0   4      351.87      361.48     15.28 o
  -3   0   4        1.25        3.68      1.17 o
  -2   0   4     3133.52     3141.34     70.93 o
  -1   0   4       34.88       60.17      2.66 o
   0   0   4     1885.35     1832.81     24.63 o
   1   0   4      467.61      457.47      7.01 o
   2   0   4      775.86      749.73     15.90 o
   4   0   4        0.47        5.15      1.04 o
   5   0   4       34.05       28.65      2.50 o
   6   0   4      524.97      486.78     12.72 o
   7   0   4        4.90        0.40      1.75 o
   8   0   4        6.36        5.66      2.41 o
  -8   1   4        0.23        2.60      2.09 o
  -7   1   4        5.24        6.40      1.08 o
  -6   1   4      119.71      113.91      3.12 o
  -5   1   4       92.77       93.69      1.83 o
  -4   1   4        7.41       13.07      1.28 o
  -3   1   4      253.20      297.10      4.17 o
  -2   1   4      241.33      247.35      3.04 o
  -1   1   4      986.14     1008.32     11.42 o
   0   1   4     1534.93     1521.40     18.51 o
   1   1   4      366.95      363.68      4.24 o
   2   1   4       41.63       44.79      0.81 o
   3   1   4       94.69       96.08      1.46 o
   4   1   4        8.42        6.72      0.63 o
   5   1   4       82.60       81.27      1.89 o
   6   1   4       12.54       13.15      1.54 o
   7   1   4       36.13       34.49      3.27 o
   8   1   4        7.28        8.12      2.55 o
  -8   2   4        2.04        0.53      0.71 o
  -7   2   4        2.32       -1.11      1.11 o
  -6   2   4       57.60       60.99      1.53 o
  -5   2   4        5.41        4.35      0.62 o
  -4   2   4       90.76       86.19      1.85 o
  -3   2   4        8.05        6.18      0.94 o
  -2   2   4     1433.77     1565.36     19.95 o
  -1   2   4      185.10      190.34      2.60 o
   0   2   4     1871.66     1834.58     23.58 o
   1   2   4      609.18      577.72      7.13 o
   2   2   4      413.98      416.81      5.15 o
   3   2   4      552.35      565.29      7.90 o
   4   2   4       50.76       48.40      1.07 o
   5   2   4       13.03       10.86      1.00 o
   6   2   4       32.28       35.41      1.44 o
   7   2   4        0.63        1.75      0.64 o
  -7   3   4        8.76        9.38      0.82 o
  -6   3   4       54.31       46.49      1.59 o
  -5   3   4       65.24       68.50      1.54 o
  -4   3   4      109.19      107.06      1.78 o
  -3   3   4      317.73      322.25      4.13 o
  -2   3   4      184.70      200.01      3.22 o
  -1   3   4      963.93      990.79     12.89 o
   0   3   4       74.66       77.86      1.35 o
   1   3   4       39.90       33.94      0.89 o
   2   3   4       51.89       50.41      2.90 o
   3   3   4       25.37       22.91      0.59 o
   4   3   4       18.66       17.89      0.85 o
   5   3   4        8.65        9.80      0.95 o
   6   3   4        6.23        6.52      0.73 o
   7   3   4        4.10        6.16      0.89 o
  -7   4   4        4.71        4.48      0.76 o
  -6   4   4        4.71        5.30      0.56 o
  -5   4   4       47.84       40.28      1.16 o
  -4   4   4       29.10       23.90      0.89 o
  -3   4   4      193.11      188.26      3.15 o
  -2   4   4      128.05      119.62      2.01 o
  -1   4   4      242.50      232.99      3.53 o
   0   4   4      228.11      233.35      3.54 o
   1   4   4      128.09      126.97      2.10 o
   2   4   4       25.93       21.71      0.75 o
   3   4   4        5.23        3.16      0.48 o
   4   4   4       14.06       12.94      0.74 o
   5   4   4       12.88       10.96      0.88 o
   6   4   4        5.75        6.60      0.55 o
   7   4   4        7.10        9.90      0.73 o
  -6   5   4        4.65        5.73      0.84 o
  -5   5   4       14.22       15.31      0.90 o
  -4   5   4       22.18       20.00      0.91 o
  -3   5   4      101.59      111.33      2.18 o
  -2   5   4       13.32       11.94      0.72 o
  -1   5   4      150.60      146.55      2.93 o
   0   5   4       97.93       87.59      2.52 o
   1   5   4      623.86      592.99     11.16 o
   2   5   4        4.15        0.78      1.07 o
   3   5   4       16.16       17.64      0.85 o
   4   5   4        6.19        6.51      0.79 o
   5   5   4        1.56        0.85      0.67 o
   6   5   4        7.64        8.31      0.88 o
  -5   6   4       25.13       23.53      1.30 o
  -4   6   4        7.89        9.87      1.39 o
  -3   6   4       76.89       70.70      2.15 o
  -2   6   4       33.94       33.82      1.76 o
  -1   6   4       25.21       23.37      1.75 o
   0   6   4      165.18      159.52      3.63 o
   1   6   4       29.54       28.74      1.54 o
   2   6   4      166.41      168.67      4.25 o
   3   6   4        0.27       -0.94      0.94 o
   4   6   4       25.14       24.07      2.05 o
   5   6   4        3.18        2.91      0.90 o
  -4   7   4       10.45       11.16      1.63 o
  -3   7   4       18.01       21.27      1.57 o
  -2   7   4        8.85        6.39      1.07 o
  -1   7   4       28.91       28.72      1.48 o
   0   7   4        0.79       -0.18      0.92 o
   1   7   4       27.58       31.69      1.55 o
   2   7   4        9.31       16.58      1.24 o
   3   7   4       38.61       36.01      1.91 o
   4   7   4        0.98        2.18      1.35 o
  -1   8   4       13.33       17.28      1.39 o
   0   8   4       30.69       35.39      1.74 o
   1   8   4        2.58        6.96      1.16 o
  -8   0   5        2.44        2.33      2.09 o
  -7   0   5        1.67        2.37      0.91 o
  -6   0   5       14.39       25.62      2.63 o
  -5   0   5       22.54       23.14      2.39 o
  -4   0   5       72.13       74.64      2.55 o
  -3   0   5      151.32      159.36      3.02 o
  -2   0   5       38.69       48.40      2.92 o
  -1   0   5       84.42       94.37      2.15 o
   0   0   5        1.65        1.90      0.26 o
   1   0   5      327.24      347.79      4.55 o
   2   0   5       12.52       19.96      0.83 o
   3   0   5      110.21      102.34      2.01 o
   4   0   5        0.03        1.22      0.30 o
   5   0   5        2.52        1.55      0.54 o
   6   0   5       72.79       91.68      5.26 o
   7   0   5        2.45        0.07      1.78 o
   8   0   5        1.79        2.96      2.27 o
  -8   1   5       20.91       25.15      3.27 o
  -7   1   5        2.04        5.22      1.79 o
  -6   1   5       22.60       24.92      1.32 o
  -5   1   5      296.00      300.92      5.16 o
  -4   1   5      228.92      228.83      3.57 o
  -3   1   5      796.18      801.79     10.23 o
  -2   1   5      344.62      372.44      4.53 o
  -1   1   5      493.22      501.41      6.58 o
   0   1   5       69.34       65.82      2.03 o
   1   1   5     1280.48     1331.21     15.30 o
   2   1   5     1141.00     1162.23     14.00 o
   3   1   5      153.58      142.92      1.97 o
   4   1   5       34.05       30.57      0.62 o
   5   1   5      189.04      180.99      3.73 o
   6   1   5       22.43       23.69      1.86 o
   7   1   5        4.94       10.08      2.18 o
   8   1   5        8.03        6.56      2.51 o
  -7   2   5        9.01        6.73      0.81 o
  -6   2   5      118.82      108.87      2.42 o
  -5   2   5       18.54       18.22      0.76 o
  -4   2   5       90.90       83.77      1.28 o
  -3   2   5       12.28       12.04      0.55 o
  -2   2   5      624.64      623.01      8.55 o
  -1   2   5     2047.85     2103.83     27.02 o
   0   2   5      157.93      149.89      1.97 o
   1   2   5      556.06      571.99      7.07 o
   2   2   5      369.18      348.64      4.33 o
   3   2   5      110.27      120.38      1.88 o
   4   2   5       13.14       12.74      0.52 o
   5   2   5       57.28       57.91      1.11 o
   6   2   5       39.64       43.26      1.51 o
   7   2   5       11.20       14.41      0.76 o
  -7   3   5       24.42       22.33      1.10 o
  -6   3   5       36.86       33.44      1.29 o
  -5   3   5       68.75       76.16      1.66 o
  -4   3   5       68.16       65.02      1.32 o
  -3   3   5       14.89       15.42      0.72 o
  -2   3   5      688.70      742.03     11.10 o
  -1   3   5      104.17      110.99      1.93 o
   0   3   5      330.96      321.38      4.34 o
   1   3   5      374.05      374.98      5.36 o
   2   3   5       36.39       31.61      0.71 o
   3   3   5        8.60        8.17      0.42 o
   4   3   5       24.35       25.96      1.06 o
   5   3   5       51.80       46.31      0.97 o
   6   3   5        1.83        3.21      0.67 o
   7   3   5        0.30        0.74      0.69 o
  -7   4   5        3.43        2.75      1.13 o
  -6   4   5       36.42       35.84      1.04 o
  -5   4   5       19.49       16.38      1.37 o
  -4   4   5       63.42       55.24      1.32 o
  -3   4   5       83.88       83.26      1.67 o
  -2   4   5       27.72       22.31      0.81 o
  -1   4   5       50.83       51.82      1.12 o
   0   4   5      121.70      118.88      2.00 o
   1   4   5        4.87        3.60      0.45 o
   2   4   5       21.41       20.03      0.74 o
   3   4   5       45.19       41.21      1.36 o
   4   4   5        2.37        0.46      0.43 o
   5   4   5       16.77       18.49      0.94 o
   6   4   5        3.61        3.39      0.52 o
   7   4   5        2.99        4.16      0.67 o
  -6   5   5        2.60        2.89      0.77 o
  -5   5   5       10.21        9.89      0.80 o
  -4   5   5       57.06       53.25      1.68 o
  -3   5   5        7.99       11.58      0.79 o
  -2   5   5        5.72        5.22      0.64 o
  -1   5   5        6.20        4.40      0.62 o
   0   5   5       35.09       27.64      0.86 o
   1   5   5      125.09      125.90      2.70 o
   2   5   5       27.46       27.78      2.02 o
   3   5   5       55.83       51.41      1.37 o
   4   5   5        2.47        1.51      0.62 o
   5   5   5        4.21        2.75      0.77 o
   6   5   5        1.52        2.66      0.79 o
  -5   6   5        6.53        5.22      0.85 o
  -4   6   5        8.84       10.18      1.20 o
  -3   6   5       16.69       17.61      1.18 o
  -2   6   5       15.99       17.88      1.18 o
  -1   6   5       43.99       41.57      1.69 o
   0   6   5       59.13       62.20      2.47 o
   1   6   5        0.46        0.07      0.83 o
   2   6   5       40.05       43.60      2.11 o
   3   6   5       16.45       17.74      1.54 o
   4   6   5        2.71        2.74      1.29 o
   5   6   5        7.36        8.77      1.04 o
  -4   7   5       14.63       16.65      1.76 o
  -3   7   5        1.38        2.76      1.15 o
  -2   7   5       10.34       12.46      1.15 o
  -1   7   5       12.30       13.52      1.18 o
   0   7   5        9.25        9.06      1.41 o
   1   7   5        0.47        2.63      1.07 o
   2   7   5       10.24       11.07      1.34 o
   3   7   5       13.31       15.10      1.44 o
   4   7   5        2.31        1.45      1.34 o
  -1   8   5        8.40       14.13      1.31 o
   0   8   5       11.24       15.10      1.32 o
   1   8   5        6.85        9.99      1.21 o
  -8   0   6       60.68       59.16      4.57 o
  -7   0   6        3.42        3.93      1.00 o
  -6   0   6       83.77       81.20      2.83 o
  -5   0   6        0.08        1.83      1.17 o
  -4   0   6      273.12      298.24      6.48 o
  -3   0   6      848.53      911.14     16.53 o
  -2   0   6       21.54       29.41      1.82 o
  -1   0   6      650.02      638.07      9.01 o
   0   0   6     1776.63     1704.57     27.08 o
   1   0   6     1188.41     1146.37     14.80 o
   2   0   6      429.29      411.94      7.54 o
   3   0   6        3.34        3.06      0.42 o
   4   0   6        8.76        8.59      0.56 o
   5   0   6        6.08        5.60      0.37 o
   7   0   6       13.85       13.25      2.36 o
   8   0   6        0.16       -1.96      1.96 o
  -8   1   6        7.42       11.01      1.38 o
  -7   1   6       26.50       27.64      1.67 o
  -6   1   6       31.50       29.25      1.43 o
  -5   1   6      267.61      251.29      4.95 o
  -4   1   6      138.60      143.35      2.13 o
  -3   1   6      206.67      207.00      3.95 o
  -2   1   6      636.98      650.02      7.77 o
  -1   1   6       12.28        9.12      0.30 o
   0   1   6     1091.09     1078.22     12.54 o
   1   1   6       68.79       70.18      1.03 o
   2   1   6      471.52      479.45      5.33 o
   3   1   6      282.68      323.41      4.24 o
   4   1   6       17.61       27.89      2.09 o
   5   1   6       99.91      103.07      2.33 o
   6   1   6       48.09       54.30      2.36 o
   7   1   6        8.45       10.20      2.27 o
   8   1   6        1.74        1.66      2.26 o
  -7   2   6        1.35        2.01      0.71 o
  -6   2   6      122.89      126.37      2.97 o
  -5   2   6       12.34       15.31      0.74 o
  -4   2   6        3.06        4.45      0.37 o
  -3   2   6       86.77       87.51      1.79 o
  -2   2   6      231.25      222.90      3.46 o
  -1   2   6        6.21        5.75      0.70 o
   0   2   6      384.67      387.48      4.84 o
   1   2   6      197.46      199.37      2.58 o
   2   2   6      498.72      475.29      6.23 o
   3   2   6      374.83      379.57      4.51 o
   4   2   6       61.59       52.46      0.89 o
   5   2   6       83.39      100.39      4.20 o
   6   2   6       10.87       10.90      0.70 o
   7   2   6        8.54       12.38      0.75 o
  -7   3   6       19.30       17.26      1.01 o
  -6   3   6        4.19        5.80      0.90 o
  -5   3   6        3.23        1.81      0.64 o
  -4   3   6        5.84        9.20      0.54 o
  -3   3   6        3.01        2.12      0.65 o
  -2   3   6       39.83       37.09      0.84 o
  -1   3   6      226.01      224.04      3.12 o
   0   3   6      209.78      201.62      2.83 o
   1   3   6       75.23       71.99      2.16 o
   2   3   6      257.72      266.75      3.66 o
   3   3   6      333.92      302.13      3.93 o
   4   3   6       82.23       73.81      1.28 o
   5   3   6       15.43       16.05      0.60 o
   6   3   6       15.44       18.91      0.96 o
   7   3   6       20.65       21.44      1.09 o
  -7   4   6        0.63       -0.70      0.70 o
  -6   4   6        0.95        0.69      0.90 o
  -5   4   6        0.37       -0.41      1.02 o
  -4   4   6       14.31       12.74      0.74 o
  -3   4   6        7.94        5.09      0.56 o
  -2   4   6       43.98       34.83      0.91 o
  -1   4   6       48.34       46.85      1.06 o
   0   4   6       38.44       33.07      0.89 o
   1   4   6       76.69       72.54      1.40 o
   2   4   6       96.97       87.48      1.62 o
   3   4   6        6.44        7.28      0.76 o
   4   4   6        2.63        2.63      0.45 o
   5   4   6       45.01       41.80      1.06 o
   6   4   6       29.32       26.96      0.89 o
   7   4   6       13.31       18.04      1.16 o
  -6   5   6        4.52        5.53      0.80 o
  -5   5   6        4.15        3.33      0.75 o
  -4   5   6       22.32       22.16      0.87 o
  -3   5   6       28.85       25.28      0.96 o
  -2   5   6       16.60       17.37      0.84 o
  -1   5   6      111.25      115.29      2.23 o
   0   5   6        4.25        5.45      0.56 o
   1   5   6       55.55       54.61      2.66 o
   2   5   6      127.46      131.18      2.72 o
   3   5   6        6.79        9.37      1.33 o
   4   5   6       21.38       23.25      1.06 o
   5   5   6        8.98       10.12      0.94 o
   6   5   6        5.28        6.93      0.90 o
  -5   6   6        3.28        2.40      0.79 o
  -4   6   6       12.59       12.72      1.12 o
  -3   6   6        7.19        6.90      0.97 o
  -2   6   6       28.52       27.93      1.90 o
  -1   6   6       32.82       30.37      1.44 o
   0   6   6      102.31      103.15      2.68 o
   1   6   6       10.93       12.87      1.11 o
   2   6   6      114.98      110.05      2.81 o
   3   6   6       54.67       54.16      2.19 o
   4   6   6        7.51        6.14      1.13 o
   5   6   6        1.03        1.65      1.05 o
  -4   7   6        7.61        9.62      1.58 o
  -3   7   6        6.38        7.77      1.26 o
  -2   7   6        3.61        0.35      0.94 o
  -1   7   6       11.96       14.73      1.45 o
   0   7   6        0.22        2.88      0.97 o
   1   7   6       13.40       14.55      1.40 o
   2   7   6        3.32        4.83      1.02 o
   3   7   6        1.47        2.36      1.16 o
   4   7   6        0.77        1.50      1.36 o
  -1   8   6        4.29        5.52      1.16 o
   0   8   6       11.68       14.29      1.33 o
   1   8   6       16.13       18.65      1.42 o
  -8   0   7        9.91       11.70      1.46 o
  -7   0   7        5.29        7.27      1.61 o
  -6   0   7        6.66       10.43      1.24 o
  -5   0   7        3.01        4.49      1.32 o
  -4   0   7      132.41      125.80      2.90 o
  -3   0   7      207.17      223.06      4.92 o
  -2   0   7     1303.99     1333.53     20.19 o
  -1   0   7       19.03       27.58      1.31 o
   0   0   7        0.17       -0.24      0.24 o
   1   0   7     4337.77     4127.26     57.22 o
   2   0   7      170.49      184.61      2.87 o
   3   0   7       85.52      102.21      2.40 o
   4   0   7       34.08       35.07      1.29 o
   5   0   7        2.63        1.86      0.33 o
   6   0   7      134.84      111.47      6.00 o
   7   0   7       38.37       31.32      3.24 o
   8   0   7        0.00       -1.50      2.03 o
  -8   1   7        7.62        6.79      1.26 o
  -7   1   7        1.11       -0.01      0.87 o
  -6   1   7       29.18       28.55      1.18 o
  -5   1   7       18.01       25.23      1.74 o
  -4   1   7       96.94       99.70      1.63 o
  -3   1   7      444.67      455.08      5.52 o
  -2   1   7       11.95       10.32      0.68 o
  -1   1   7       60.61       55.70      0.83 o
   0   1   7     1196.26     1190.84     20.21 o
   1   1   7      100.11       95.31      1.35 o
   2   1   7       41.93       37.73      0.98 o
   3   1   7      100.15      118.63      1.84 o
   4   1   7       72.71       74.01      1.34 o
   5   1   7       41.42       40.88      1.02 o
   6   1   7      112.30      112.51      3.53 o
   7   1   7       15.11       16.49      2.55 o
  -7   2   7        6.35        6.90      0.62 o
  -6   2   7       67.92       65.56      1.68 o
  -5   2   7      134.47      144.38      2.20 o
  -4   2   7       93.23       83.92      1.15 o
  -3   2   7      176.57      173.41      2.39 o
  -2   2   7      264.75      280.70      4.00 o
  -1   2   7      503.76      487.22      6.81 o
   0   2   7      194.01      190.63      3.89 o
   1   2   7      114.22      104.32      1.53 o
   2   2   7      121.82      138.21      1.96 o
   3   2   7       29.53       32.64      0.58 o
   4   2   7      210.43      211.20      2.90 o
   5   2   7       42.06       45.39      1.90 o
   6   2   7       25.45       25.85      0.98 o
   7   2   7        2.22        2.34      0.57 o
  -7   3   7        1.38        0.16      0.67 o
  -6   3   7       37.26       35.80      1.34 o
  -5   3   7       79.02       67.42      1.51 o
  -4   3   7       36.48       30.94      0.98 o
  -3   3   7      200.39      187.44      2.85 o
  -2   3   7      242.51      240.81      3.55 o
  -1   3   7       33.32       31.61      1.28 o
   0   3   7      219.92      219.88      3.26 o
   1   3   7      176.70      184.99      3.01 o
   2   3   7       81.23       75.73      1.25 o
   3   3   7      289.42      269.36      3.54 o
   4   3   7      240.43      243.48      3.44 o
   5   3   7       38.96       31.91      0.82 o
   6   3   7        8.49       10.76      0.51 o
   7   3   7       19.88       20.62      0.92 o
  -7   4   7        1.50       -0.20      0.73 o
  -6   4   7       16.55       13.95      0.75 o
  -5   4   7        9.01        9.14      0.70 o
  -4   4   7        2.20        0.45      0.50 o
  -3   4   7       61.97       58.23      1.39 o
  -2   4   7       59.21       54.79      1.17 o
  -1   4   7      173.04      158.26      2.53 o
   0   4   7       66.36       58.79      1.21 o
   1   4   7      334.47      330.29      4.86 o
   2   4   7      150.10      148.89      2.44 o
   3   4   7       89.97       90.05      1.67 o
   4   4   7        0.59       -0.37      0.42 o
   5   4   7       13.46       14.77      0.69 o
   6   4   7       14.95       16.40      0.72 o
  -6   5   7        1.45        1.35      0.74 o
  -5   5   7        0.15        1.53      0.72 o
  -4   5   7       17.90       18.32      0.88 o
  -3   5   7       82.34       71.32      1.61 o
  -2   5   7       44.39       51.24      1.37 o
  -1   5   7       41.99       44.29      1.24 o
   0   5   7       22.96       20.69      0.78 o
   1   5   7      156.01      141.89      2.87 o
   2   5   7      631.60      642.10     10.74 o
   3   5   7       13.02       11.66      0.97 o
   4   5   7       14.03       16.50      0.95 o
   5   5   7        0.51        1.21      0.74 o
   6   5   7        2.64        2.35      0.80 o
  -5   6   7        8.95        9.13      0.93 o
  -4   6   7       11.62       11.89      1.15 o
  -3   6   7       13.61       13.29      1.30 o
  -2   6   7       34.35       34.05      1.50 o
  -1   6   7        0.52       -0.36      0.91 o
   0   6   7       52.73       57.56      2.23 o
   1   6   7      108.74      110.49      3.22 o
   2   6   7       13.12       13.28      1.37 o
   3   6   7       86.34       89.07      3.04 o
   4   6   7        0.30        0.39      0.98 o
   5   6   7        5.79        5.87      1.16 o
  -4   7   7        0.90       -0.71      1.79 o
  -3   7   7       12.18       10.83      1.33 o
  -2   7   7        5.73        4.53      1.09 o
  -1   7   7        0.49        1.34      0.93 o
   0   7   7       49.81       48.73      1.88 o
   1   7   7        2.86        4.64      1.02 o
   2   7   7       29.05       31.55      1.56 o
   3   7   7        0.55        0.79      1.97 o
  -1   8   7        0.43        1.70      1.06 o
   0   8   7        5.13        8.45      1.30 o
   1   8   7       14.60       18.08      1.44 o
  -8   0   8        1.10        2.40      1.13 o
  -7   0   8       21.87       27.16      1.69 o
  -6   0   8        5.99        7.30      1.02 o
  -5   0   8       43.95       45.42      1.55 o
  -4   0   8      139.62      129.11      3.21 o
  -3   0   8      750.57      769.80     16.38 o
  -2   0   8      389.57      390.45      6.01 o
  -1   0   8      110.75      121.20      3.41 o
   0   0   8     1225.19     1242.81     21.40 o
   1   0   8     1809.61     1766.77     24.45 o
   2   0   8     1930.81     2022.76     30.19 o
   3   0   8       16.32       16.43      0.91 o
   4   0   8      111.81      118.95      2.39 o
   5   0   8       37.20       34.59      1.12 o
   6   0   8       24.94       24.97      2.66 o
   7   0   8        0.02        0.36      1.75 o
  -8   1   8       13.23       16.33      1.94 o
  -7   1   8        1.79       -0.19      0.92 o
  -6   1   8       20.70       17.07      1.09 o
  -5   1   8      159.95      156.14      2.87 o
  -4   1   8      558.84      537.63      6.99 o
  -3   1   8      254.15      250.98      3.30 o
  -2   1   8      820.09      782.05      8.95 o
  -1   1   8      113.96      109.25      1.69 o
   0   1   8     1739.01     1644.85     19.04 o
   1   1   8      691.97      726.05      9.40 o
   2   1   8       22.44       20.29      1.23 o
   3   1   8       51.75       58.36      0.98 o
   4   1   8        0.81        2.37      0.26 o
   5   1   8       47.80       48.34      0.85 o
   6   1   8       70.43       65.22      2.19 o
   7   1   8        0.59        1.66      0.78 o
  -7   2   8       21.01       21.96      0.99 o
  -6   2   8       67.88       61.72      1.86 o
  -5   2   8      265.25      276.36      4.59 o
  -4   2   8      222.57      207.51      3.01 o
  -3   2   8       33.39       30.18      0.65 o
  -2   2   8       88.32       86.19      1.31 o
  -1   2   8      234.94      245.65      3.55 o
   0   2   8      889.29      924.38     11.32 o
   1   2   8      520.12      499.29      6.56 o
   2   2   8      114.42      104.46      1.46 o
   3   2   8        0.84        0.44      0.19 o
   4   2   8      205.23      208.12      2.72 o
   5   2   8      107.41       97.28      1.88 o
   6   2   8        7.23        8.41      0.66 o
   7   2   8        4.51        6.48      0.65 o
  -7   3   8       10.22        7.58      0.96 o
  -6   3   8       74.66       66.43      2.15 o
  -5   3   8       49.21       43.26      1.13 o
  -4   3   8        6.20        9.54      0.59 o
  -3   3   8        9.24       12.05      0.65 o
  -2   3   8       14.97       19.20      0.62 o
  -1   3   8      658.50      747.70     10.43 o
   0   3   8      661.01      663.62      8.70 o
   1   3   8       38.78       33.17      0.91 o
   2   3   8       22.01       19.19      0.59 o
   3   3   8      447.78      438.33      5.58 o
   4   3   8       13.90       19.92      1.13 o
   5   3   8        0.37        1.35      0.42 o
   6   3   8       20.39       18.54      0.67 o
   7   3   8        0.82        1.12      0.54 o
  -7   4   8        8.04        6.63      0.86 o
  -6   4   8        4.66        4.90      0.76 o
  -5   4   8       24.40       27.29      1.03 o
  -4   4   8       34.09       32.06      0.93 o
  -3   4   8       56.76       53.61      1.19 o
  -2   4   8       54.30       68.14      1.35 o
  -1   4   8       13.98       13.35      1.01 o
   0   4   8        1.11        1.11      0.41 o
   1   4   8      122.09      118.83      2.02 o
   2   4   8      241.99      230.50      3.54 o
   3   4   8      104.91      103.96      1.86 o
   4   4   8        1.86        0.68      0.44 o
   5   4   8       13.28       11.76      0.66 o
   6   4   8        9.40       11.27      0.67 o
  -6   5   8       10.72        9.35      0.81 o
  -5   5   8        1.02        1.16      0.66 o
  -4   5   8       46.81       42.47      1.49 o
  -3   5   8       41.84       41.12      1.20 o
  -2   5   8       68.38       64.67      1.55 o
  -1   5   8       28.70       27.94      1.02 o
   0   5   8        5.66        3.75      0.74 o
   1   5   8      109.52      100.63      2.24 o
   2   5   8       34.92       48.85      3.35 o
   3   5   8       58.03       49.95      1.49 o
   4   5   8       25.93       27.40      1.16 o
   5   5   8       11.84       12.50      0.99 o
   6   5   8        2.62        2.57      0.80 o
  -5   6   8        7.95        4.89      0.97 o
  -4   6   8       34.19       31.59      1.51 o
  -3   6   8        6.06        8.67      2.52 o
  -2   6   8       17.33       16.17      1.25 o
  -1   6   8       23.80       24.22      1.55 o
   0   6   8      106.69      104.30      2.69 o
   1   6   8       61.75       64.17      2.01 o
   2   6   8       13.36       16.07      1.65 o
   3   6   8       35.66       41.79      1.97 o
   4   6   8       22.45       20.88      1.53 o
   5   6   8        1.92        1.73      1.10 o
  -4   7   8        3.60        3.42      1.39 o
  -3   7   8        7.31        9.84      2.65 o
  -2   7   8        4.04        3.19      1.03 o
  -1   7   8       22.04       20.01      1.32 o
   0   7   8        6.20       11.77      1.16 o
   1   7   8        3.11        4.23      1.01 o
   2   7   8        0.66        1.62      1.00 o
   3   7   8        0.96        1.29      1.14 o
   0   8   8        8.84       13.77      1.32 o
  -8   0   9       31.68       40.68      2.25 o
  -7   0   9      119.86      117.59      4.11 o
  -6   0   9        0.99        5.02      1.56 o
  -5   0   9        3.01        1.51      0.36 o
  -4   0   9      107.04      107.12      2.17 o
  -3   0   9      548.05      555.29     15.92 o
  -2   0   9      282.69      277.40      4.32 o
  -1   0   9     1199.49     1115.94     17.14 o
   0   0   9        2.34        2.03      0.19 o
   1   0   9      308.61      337.15      4.78 o
   2   0   9      615.91      646.46      9.59 o
   3   0   9      106.78      101.13      2.18 o
   4   0   9       34.73       40.74      1.37 o
   5   0   9       37.90       38.88      1.25 o
   6   0   9        0.60        2.69      1.62 o
   7   0   9        1.52        4.41      2.01 o
  -8   1   9       14.22       15.63      1.24 o
  -7   1   9        7.20        7.80      1.21 o
  -6   1   9       67.40       66.98      5.04 o
  -5   1   9       11.88       16.61      1.07 o
  -4   1   9       21.46       27.18      0.71 o
  -3   1   9      181.59      192.11      4.34 o
  -2   1   9      133.35      144.74      2.25 o
  -1   1   9      748.94      755.68      8.71 o
   0   1   9     1002.98      975.88     11.35 o
   1   1   9     2133.22     2171.92     27.87 o
   2   1   9      546.47      551.89      6.84 o
   3   1   9      151.54      159.81      1.98 o
   4   1   9        5.73        5.33      0.28 o
   5   1   9        0.09        1.20      0.51 o
   6   1   9       10.56       11.46      0.63 o
   7   1   9        7.64        8.71      0.73 o
  -7   2   9        0.48        0.49      0.56 o
  -6   2   9       15.32       15.93      0.93 o
  -5   2   9      480.85      467.50      7.15 o
  -4   2   9       84.38       83.88      1.40 o
  -3   2   9        5.58        3.75      0.36 o
  -2   2   9      206.73      193.69      2.69 o
  -1   2   9     1276.30     1272.55     17.48 o
   0   2   9     1284.24     1324.56     16.19 o
   1   2   9       24.96       34.26      2.05 o
   2   2   9       32.76       31.42      0.63 o
   3   2   9       68.77       67.87      0.99 o
   4   2   9       32.07       30.41      1.63 o
   5   2   9      150.30      140.14      2.66 o
   6   2   9       23.28       25.28      1.02 o
   7   2   9        4.45        5.23      0.66 o
  -7   3   9        2.39        2.79      2.08 o
  -6   3   9       50.98       58.95      1.43 o
  -5   3   9       14.23       18.14      0.81 o
  -4   3   9       29.46       30.18      1.19 o
  -3   3   9       26.56       26.46      2.07 o
  -2   3   9        8.22       10.24      0.71 o
  -1   3   9      103.66      102.71      1.71 o
   0   3   9      520.17      565.87      7.49 o
   1   3   9       51.36       56.43      1.19 o
   2   3   9       69.52       64.90      1.13 o
   3   3   9      198.91      182.84      2.51 o
   4   3   9       32.75       33.02      1.90 o
   5   3   9       16.87       14.35      0.63 o
   6   3   9        7.88       10.43      0.56 o
   7   3   9       14.11       15.58      0.74 o
  -7   4   9        4.11        4.55      0.84 o
  -6   4   9        3.58        4.98      0.63 o
  -5   4   9       30.71       30.28      1.07 o
  -4   4   9       73.40       64.77      1.35 o
  -3   4   9      105.01       98.36      1.78 o
  -2   4   9       18.22       18.87      0.69 o
  -1   4   9       56.09       49.05      1.10 o
   0   4   9       89.31       88.62      1.62 o
   1   4   9       22.01       22.91      1.09 o
   2   4   9      370.27      357.16      5.25 o
   3   4   9       11.33       12.09      0.81 o
   4   4   9       33.79       31.72      0.89 o
   5   4   9        2.00        1.70      0.53 o
   6   4   9       20.79       21.77      0.86 o
  -6   5   9        3.24        2.93      0.81 o
  -5   5   9        5.12        5.46      0.74 o
  -4   5   9       22.21       23.05      1.06 o
  -3   5   9       47.81       42.98      1.23 o
  -2   5   9       12.11       16.51      1.28 o
  -1   5   9       19.14       18.14      0.83 o
   0   5   9        4.31        4.14      0.74 o
   1   5   9       79.96       81.99      1.96 o
   2   5   9      116.45      113.03      2.50 o
   3   5   9       65.03       60.41      1.64 o
   4   5   9        8.34       10.27      0.85 o
   5   5   9        1.82        3.93      0.83 o
   6   5   9        4.93        6.15      0.89 o
  -5   6   9        1.29        1.58      0.89 o
  -4   6   9        2.82        4.39      1.24 o
  -3   6   9       35.39       36.24      2.19 o
  -2   6   9       10.38        8.43      0.96 o
  -1   6   9       32.96       33.91      1.81 o
   0   6   9       33.98       33.61      1.50 o
   1   6   9       36.88       38.73      1.58 o
   2   6   9        1.56        2.33      0.86 o
   3   6   9       55.79       55.86      2.20 o
   4   6   9        6.73       10.63      1.28 o
   5   6   9        4.69        4.78      1.30 o
  -3   7   9       14.68       18.19      1.56 o
  -2   7   9        4.04        1.56      0.96 o
  -1   7   9        0.70        0.48      1.05 o
   0   7   9       32.88       32.38      1.58 o
   1   7   9        6.37        6.22      1.13 o
   2   7   9       17.30       19.43      1.63 o
   3   7   9       31.60       32.09      1.84 o
  -8   0  10        2.91        5.39      1.30 o
  -7   0  10        5.74        6.81      1.15 o
  -6   0  10       72.00       66.24      2.56 o
  -5   0  10        2.59        2.88      0.41 o
  -4   0  10       24.46       26.14      0.81 o
  -3   0  10     2323.32     2520.15     40.96 o
  -2   0  10     1187.18     1212.08     18.63 o
  -1   0  10       14.96       14.71      0.97 o
   0   0  10      231.19      182.46      2.61 o
   1   0  10      447.10      435.50      6.12 o
   2   0  10      654.95      707.63     11.80 o
   3   0  10      140.08      150.84      3.03 o
   4   0  10       69.92       63.50      1.28 o
   5   0  10        5.71        6.37      0.61 o
   6   0  10       12.73       13.10      0.97 o
   7   0  10        9.13        9.37      2.21 o
  -8   1  10       23.44       23.79      0.94 o
  -7   1  10        5.09        5.35      0.66 o
  -6   1  10       10.80       13.59      0.68 o
  -5   1  10       30.78       29.06      0.61 o
  -4   1  10       90.88       86.95      1.21 o
  -3   1  10       90.58       93.77      1.22 o
  -2   1  10     1189.24     1229.58     14.82 o
  -1   1  10     1013.72     1006.53     11.59 o
   0   1  10      394.32      388.38      4.39 o
   1   1  10     1472.38     1455.82     17.06 o
   2   1  10       56.76       69.82      1.41 o
   3   1  10      140.47      147.20      1.85 o
   4   1  10       15.03       10.63      0.37 o
   5   1  10       14.91       14.53      0.55 o
   6   1  10       30.24       25.12      0.91 o
   7   1  10        9.02        8.53      0.77 o
  -7   2  10       22.01       19.95      1.12 o
  -6   2  10        0.53       -0.05      0.64 o
  -5   2  10       62.30       64.78      1.87 o
  -4   2  10       65.53       67.12      3.14 o
  -3   2  10      135.50      123.55      1.59 o
  -2   2  10        5.70        5.43      0.31 o
  -1   2  10      156.70      172.06      3.66 o
   0   2  10      244.88      243.42      3.42 o
   1   2  10      477.81      493.15      6.50 o
   2   2  10       34.29       35.30      0.67 o
   3   2  10       38.47       30.80      0.65 o
   4   2  10      118.76      108.70      1.56 o
   5   2  10       53.26       55.13      1.09 o
   6   2  10       11.68       13.47      0.67 o
   7   2  10        9.44        9.93      0.77 o
  -7   3  10        1.78        1.67      0.66 o
  -6   3  10      120.88      112.49      2.51 o
  -5   3  10       63.83       57.83      1.39 o
  -4   3  10       55.59       51.22      1.11 o
  -3   3  10       19.61       19.69      0.62 o
  -2   3  10      109.22       96.98      1.75 o
  -1   3  10      223.76      233.17      3.48 o
   0   3  10      326.76      349.23      4.47 o
   1   3  10      128.55      126.20      2.19 o
   2   3  10       29.96       27.97      0.70 o
   3   3  10       31.42       38.33      0.88 o
   4   3  10      259.92      252.08      3.59 o
   5   3  10       36.80       36.48      0.94 o
   6   3  10       26.96       26.63      0.82 o
   7   3  10        9.37       10.31      0.69 o
  -6   4  10        1.45        2.58      0.55 o
  -5   4  10       24.79       27.36      0.95 o
  -4   4  10       33.83       31.28      0.94 o
  -3   4  10       43.16       39.76      2.73 o
  -2   4  10       10.18       13.04      0.64 o
  -1   4  10       48.39       39.25      0.98 o
   0   4  10      116.76      108.26      2.02 o
   1   4  10       65.95       69.08      1.38 o
   2   4  10      279.93      281.16      4.24 o
   3   4  10      284.51      283.10      4.01 o
   4   4  10       27.63       29.58      0.88 o
   5   4  10        9.52       10.72      0.65 o
   6   4  10       13.49       14.99      0.73 o
  -6   5  10        1.96       -0.01      0.81 o
  -5   5  10        5.36        8.18      0.81 o
  -4   5  10       16.93       17.16      0.98 o
  -3   5  10        1.51        2.53      0.60 o
  -2   5  10      213.89      197.25      3.44 o
  -1   5  10        8.75        7.27      0.67 o
   0   5  10        9.45       11.22      1.11 o
   1   5  10       14.24       15.16      0.90 o
   2   5  10       92.74       90.53      2.11 o
   3   5  10       83.29       85.17      2.03 o
   4   5  10        3.82        3.32      0.74 o
   5   5  10       13.15       13.02      1.02 o
   6   5  10        2.67        4.68      0.88 o
  -5   6  10        0.46        0.13      0.88 o
  -4   6  10        7.01        7.10      1.33 o
  -3   6  10        8.08       10.14      1.24 o
  -2   6  10        1.34        0.93      0.81 o
  -1   6  10       23.54       23.68      1.30 o
   0   6  10       13.65       13.11      1.07 o
   1   6  10       36.53       36.28      1.55 o
   2   6  10       49.28       46.33      1.72 o
   3   6  10       13.25       18.12      1.77 o
   4   6  10       46.19       50.30      2.17 o
   5   6  10        8.33       10.52      1.46 o
  -3   7  10        1.76        3.49      1.22 o
  -2   7  10        3.35        2.15      0.96 o
  -1   7  10        0.16        1.70      1.07 o
   0   7  10        1.80        3.44      1.11 o
   1   7  10        5.28        5.07      1.18 o
   2   7  10        0.94        2.42      1.16 o
   3   7  10       11.97       15.91      1.49 o
  -8   0  11        7.35        6.90      1.38 o
  -7   0  11        9.34       12.30      1.34 o
  -6   0  11       68.88       55.53      2.33 o
  -5   0  11        0.29        0.40      0.38 o
  -4   0  11      100.67      102.59      2.14 o
  -3   0  11      121.00      141.50      4.03 o
  -2   0  11     1370.56     1377.42     21.13 o
  -1   0  11      260.46      260.15      4.12 o
   0   0  11        0.00       -0.23      0.23 o
   1   0  11      419.74      390.80      5.51 o
   2   0  11      771.73      757.92     12.65 o
   3   0  11      302.21      332.43      5.68 o
   4   0  11      174.85      157.13      2.67 o
   5   0  11       37.42       31.71      0.97 o
   6   0  11        7.00        7.44      0.53 o
   7   0  11        1.79        2.37      0.58 o
  -7   1  11        1.03        1.53      0.88 o
  -6   1  11       56.72       55.47      1.46 o
  -5   1  11       17.02       15.61      0.55 o
  -4   1  11       39.44       42.75      0.72 o
  -3   1  11      522.81      514.74      5.97 o
  -2   1  11      768.08      766.94      9.33 o
  -1   1  11      980.87      976.22     11.26 o
   0   1  11      306.15      305.92      3.50 o
   1   1  11      456.88      436.18      5.22 o
   2   1  11      461.63      457.19      5.34 o
   3   1  11      281.54      290.10      3.49 o
   4   1  11        8.16        7.64      0.32 o
   5   1  11       46.68       39.99      0.84 o
   6   1  11       32.52       30.76      1.07 o
   7   1  11        3.13        3.57      0.60 o
  -7   2  11        3.52        4.41      0.68 o
  -6   2  11        7.19        5.04      0.64 o
  -5   2  11       66.86       73.80      1.43 o
  -4   2  11      138.38      144.19      2.34 o
  -3   2  11       22.44       22.89      0.61 o
  -2   2  11       40.72       39.51      0.89 o
  -1   2  11      376.96      394.04      5.25 o
   0   2  11      885.83      961.27     11.24 o
   1   2  11      778.94      784.71     10.24 o
   2   2  11       51.72       50.58      0.86 o
   3   2  11      105.83      102.54      1.49 o
   4   2  11       32.63       41.65      1.08 o
   5   2  11      149.10      150.10      2.39 o
   6   2  11       20.45       17.90      0.63 o
   7   2  11        2.90        2.21      0.49 o
  -7   3  11       13.51       12.23      0.86 o
  -6   3  11        5.35        9.23      0.66 o
  -5   3  11      134.48      125.62      2.26 o
  -4   3  11      299.95      303.63      4.53 o
  -3   3  11      215.70      201.35      2.89 o
  -2   3  11       12.97       15.67      0.62 o
  -1   3  11        5.26        9.75      1.93 o
   0   3  11      365.52      374.34      4.79 o
   1   3  11      460.90      458.70      7.02 o
   2   3  11       18.90       18.34      0.69 o
   3   3  11      202.74      195.19      2.67 o
   4   3  11      380.06      354.36      4.92 o
   5   3  11        8.35        6.54      0.54 o
   6   3  11        4.45        4.74      0.53 o
   7   3  11        1.05        0.98      0.60 o
  -6   4  11       29.82       31.63      1.03 o
  -5   4  11       12.45       13.15      0.72 o
  -4   4  11      139.43      132.89      2.28 o
  -3   4  11      199.02      203.68      3.20 o
  -2   4  11      150.05      149.22      2.46 o
  -1   4  11        1.10        1.58      0.42 o
   0   4  11       10.49       11.00      0.58 o
   1   4  11        0.13        0.36      0.42 o
   2   4  11       39.87       46.26      1.15 o
   3   4  11      339.29      343.67      4.79 o
   4   4  11       13.60       14.17      0.65 o
   5   4  11       16.08       18.39      0.78 o
   6   4  11        0.69        0.38      0.54 o
  -6   5  11        3.34        3.38      0.77 o
  -5   5  11       20.93       22.54      1.16 o
  -4   5  11       12.36       12.46      0.78 o
  -3   5  11       54.11       50.15      1.34 o
  -2   5  11       58.45       58.09      1.50 o
  -1   5  11       80.79       71.29      1.81 o
   0   5  11       12.47        9.52      0.88 o
   1   5  11       17.74       18.17      1.08 o
   2   5  11       84.14       87.77      2.09 o
   3   5  11       50.54       53.03      1.75 o
   4   5  11       22.68       22.87      1.07 o
   5   5  11        1.17        0.88      0.89 o
  -5   6  11        0.08       -0.86      0.86 o
  -4   6  11        5.64        5.95      1.26 o
  -3   6  11       13.00        9.11      1.18 o
  -2   6  11        7.04        6.49      0.94 o
  -1   6  11       92.05       82.30      2.33 o
   0   6  11        9.10        9.48      1.02 o
   1   6  11       34.50       33.37      1.49 o
   2   6  11       10.23        9.28      1.01 o
   3   6  11        9.96       11.30      1.29 o
   4   6  11        1.60        3.89      1.15 o
  -3   7  11        0.06       -0.29      1.47 o
  -2   7  11        3.63        4.03      1.18 o
  -1   7  11       18.18       15.01      1.41 o
   0   7  11       24.47       25.81      1.44 o
   1   7  11       12.29       11.54      1.39 o
   2   7  11        7.27        7.80      1.32 o
   3   7  11        1.16        1.68      1.17 o
  -7   0  12       21.16       20.59      1.62 o
  -6   0  12       52.60       51.15      2.09 o
  -5   0  12        0.00       -0.32      0.32 o
  -4   0  12       68.67       63.55      1.46 o
  -3   0  12       38.31       45.54      3.82 o
  -2   0  12      613.49      686.88     10.64 o
  -1   0  12      120.18      121.47      1.97 o
   0   0  12      463.99      455.74      6.35 o
   1   0  12       54.32       55.50      0.93 o
   2   0  12     1321.01     1427.52     23.69 o
   3   0  12      863.21      839.89     14.07 o
   4   0  12       83.25       78.65      1.45 o
   5   0  12        1.44        1.38      0.50 o
   6   0  12       30.54       28.72      0.99 o
   7   0  12        0.58        0.22      0.62 o
  -7   1  12       25.43       24.43      1.24 o
  -6   1  12       37.69       35.42      1.14 o
  -5   1  12       68.50       64.53      1.25 o
  -4   1  12        9.39       10.42      0.37 o
  -3   1  12       25.07       32.61      1.33 o
  -2   1  12       52.64       45.89      1.10 o
  -1   1  12      344.23      349.15      3.97 o
   0   1  12      201.94      211.25      2.37 o
   1   1  12     1249.13     1272.89     14.95 o
   2   1  12      717.65      750.39      8.67 o
   3   1  12       36.80       33.32      0.77 o
   4   1  12       42.59       43.29      0.74 o
   5   1  12        9.44        9.11      0.46 o
   6   1  12        6.29        9.16      0.46 o
   7   1  12        0.08       -0.26      0.40 o
  -7   2  12        0.08        0.78      0.61 o
  -6   2  12       18.05       18.09      0.73 o
  -5   2  12      157.04      154.28      2.40 o
  -4   2  12      546.27      496.27      5.82 o
  -3   2  12       84.28       78.65      1.19 o
  -2   2  12      193.89      188.34      2.65 o
  -1   2  12       52.07       48.62      3.24 o
   0   2  12     2266.58     2360.66     26.09 o
   1   2  12      849.98      882.44     11.48 o
   2   2  12      104.56      110.61      1.58 o
   3   2  12      157.49      157.63      2.16 o
   4   2  12      173.66      159.51      2.34 o
   5   2  12       46.63       48.08      1.05 o
   6   2  12        0.59        0.92      0.42 o
   7   2  12        3.29        3.42      0.53 o
  -7   3  12        4.18        4.49      0.66 o
  -6   3  12        4.59        4.02      0.50 o
  -5   3  12       31.39       35.28      0.99 o
  -4   3  12      689.59      666.85      9.56 o
  -3   3  12      421.01      410.53      5.58 o
  -2   3  12       28.28       34.37      0.86 o
  -1   3  12      334.55      331.95      5.94 o
   0   3  12      329.15      335.02      4.57 o
   1   3  12      299.68      306.60      4.82 o
   2   3  12       46.65       46.94      0.96 o
   3   3  12      108.43      108.68      1.66 o
   4   3  12       87.17       89.19      1.55 o
   5   3  12       42.69       36.38      0.98 o
   6   3  12        2.42        3.52      0.53 o
   7   3  12        3.31        4.18      0.65 o
  -6   4  12        7.24        9.51      1.27 o
  -5   4  12        7.61        9.10      0.66 o
  -4   4  12        1.18        1.92      0.63 o
  -3   4  12      602.23      606.18      8.64 o
  -2   4  12      359.84      346.51      5.13 o
  -1   4  12        3.19        2.44      0.43 o
   0   4  12      139.90      135.35      2.26 o
   1   4  12        0.81        0.53      0.42 o
   2   4  12      223.69      211.85      3.31 o
   3   4  12      263.45      252.93      3.65 o
   4   4  12        2.43        2.16      0.50 o
   5   4  12        2.70        2.05      0.55 o
   6   4  12        4.94        4.79      0.68 o
  -6   5  12        7.09        9.10      1.26 o
  -5   5  12        3.47        4.19      0.73 o
  -4   5  12        7.27        7.37      0.70 o
  -3   5  12        3.92        4.97      0.65 o
  -2   5  12      102.16       97.06      2.02 o
  -1   5  12       43.51       43.87      1.57 o
   0   5  12       37.04       34.55      2.65 o
   1   5  12        5.63        5.47      0.85 o
   2   5  12      167.62      176.11      3.45 o
   3   5  12       30.43       31.29      1.42 o
   4   5  12        2.38        2.69      0.83 o
   5   5  12        3.71        3.62      0.87 o
  -5   6  12        8.00       11.66      1.31 o
  -4   6  12       10.12       10.88      1.45 o
  -3   6  12        2.99        2.06      1.03 o
  -2   6  12       16.00       16.65      1.17 o
  -1   6  12       31.58       30.70      1.47 o
   0   6  12        9.98       12.55      1.17 o
   1   6  12       35.37       35.81      1.56 o
   2   6  12       13.29       16.73      1.24 o
   3   6  12        3.31        4.07      1.11 o
   4   6  12        8.42        6.37      1.24 o
  -3   7  12        1.23        0.15      1.29 o
  -2   7  12       10.04        9.39      1.69 o
  -1   7  12        0.86        0.68      0.92 o
   0   7  12        1.28        0.70      0.94 o
   1   7  12        4.41        2.52      0.98 o
   2   7  12        2.56        3.87      1.21 o
   3   7  12        4.95        5.50      2.17 o
  -7   0  13       18.36       13.51      0.93 o
  -6   0  13        1.65        2.32      0.48 o
  -5   0  13       10.31       11.50      0.62 o
  -4   0  13       28.24       30.13      1.31 o
  -3   0  13       12.16       17.18      1.30 o
  -2   0  13     2325.43     2560.24     39.20 o
  -1   0  13      718.82      735.54     10.97 o
   0   0  13        9.68       11.01      0.39 o
   1   0  13       78.59       73.52      1.28 o
   2   0  13      115.29      108.97      3.84 o
   3   0  13      413.84      442.49      7.54 o
   4   0  13        7.05        7.89      0.46 o
   5   0  13       35.76       40.82      1.22 o
   6   0  13        3.23        3.81      0.57 o
   7   0  13        1.66        0.60      0.67 o
  -7   1  13        1.42        1.98      0.71 o
  -6   1  13       46.02       43.38      0.98 o
  -5   1  13       96.66       90.24      1.64 o
  -4   1  13       25.35       24.76      0.53 o
  -3   1  13      448.86      435.04      5.39 o
  -2   1  13      197.75      189.47      2.42 o
  -1   1  13       80.44      102.74      2.64 o
   0   1  13      461.45      453.07      4.68 o
   1   1  13     1125.68     1196.95     14.08 o
   2   1  13      443.30      472.31      5.53 o
   3   1  13       88.70       93.89      1.38 o
   4   1  13       56.93       61.19      0.95 o
   5   1  13        9.37        9.52      0.49 o
   6   1  13       15.58       17.14      0.61 o
   7   1  13        0.20        0.63      0.48 o
  -7   2  13        8.63        9.12      0.58 o
  -6   2  13       26.13       28.52      0.76 o
  -5   2  13       31.70       29.53      0.79 o
  -4   2  13       85.34       90.89      1.37 o
  -3   2  13       63.13       56.35      0.95 o
  -2   2  13       47.96       55.71      0.93 o
  -1   2  13       72.48       78.06      1.45 o
   0   2  13      726.17      850.17     11.43 o
   1   2  13      664.82      663.50      8.69 o
   2   2  13       16.59       20.03      0.62 o
   3   2  13       73.66       70.53      1.14 o
   4   2  13       35.77       36.85      0.86 o
   5   2  13       52.31       54.20      1.15 o
   6   2  13        4.98        6.25      0.51 o
   7   2  13        1.48        1.09      0.53 o
  -7   3  13        2.17        3.32      0.66 o
  -6   3  13        4.83        4.83      0.53 o
  -5   3  13      125.86      112.91      2.11 o
  -4   3  13      313.18      321.11      4.81 o
  -3   3  13       21.90       26.36      1.42 o
  -2   3  13      346.28      334.40      4.87 o
  -1   3  13        4.69        8.83      0.53 o
   0   3  13      229.01      238.80      3.35 o
   1   3  13      119.16      108.38      2.00 o
   2   3  13       60.37       61.53      1.15 o
   3   3  13       45.44       49.63      0.98 o
   4   3  13       12.56       14.82      0.62 o
   5   3  13       51.29       51.21      1.18 o
   6   3  13        3.66        4.21      0.56 o
   7   3  13        7.70        8.18      0.73 o
  -6   4  13       22.47       25.05      1.03 o
  -5   4  13        3.08        3.91      0.58 o
  -4   4  13       77.65       73.31      1.50 o
  -3   4  13      350.71      344.87      4.84 o
  -2   4  13       15.85       19.10      0.75 o
  -1   4  13      126.31      129.03      2.06 o
   0   4  13       53.32       48.28      1.38 o
   1   4  13       32.53       30.25      0.92 o
   2   4  13       14.63       18.28      0.78 o
   3   4  13       22.01       28.47      0.94 o
   4   4  13       48.11       45.54      1.08 o
   5   4  13        0.40        0.37      0.53 o
   6   4  13        0.04       -0.28      0.60 o
  -6   5  13       27.45       35.55      2.55 o
  -5   5  13        4.37        6.88      0.80 o
  -4   5  13        0.83        1.04      0.61 o
  -3   5  13       83.46       78.70      1.95 o
  -2   5  13       27.14       26.47      1.02 o
  -1   5  13       51.72       49.04      1.66 o
   0   5  13        0.09        1.05      0.73 o
   1   5  13       10.65       11.33      1.37 o
   2   5  13        4.74        8.26      1.24 o
   3   5  13       71.65       65.56      2.14 o
   4   5  13        4.99        5.95      0.90 o
   5   5  13        7.15        9.15      0.99 o
  -5   6  13       39.39       46.55      2.08 o
  -4   6  13       10.97       15.96      1.40 o
  -3   6  13        1.93        1.86      1.02 o
  -2   6  13        7.77        7.67      0.99 o
  -1   6  13        5.45        4.67      0.94 o
   0   6  13       13.03       12.91      1.11 o
   1   6  13        7.75       11.29      1.06 o
   2   6  13        3.70        3.57      0.90 o
   3   6  13        0.48        1.57      1.02 o
   4   6  13        2.36        1.64      1.13 o
  -3   7  13       10.96       11.79      2.95 o
  -2   7  13        7.05        5.37      1.24 o
  -1   7  13        7.62        6.41      1.11 o
   0   7  13        0.16       -0.88      0.88 o
   1   7  13        0.04       -0.89      0.89 o
   2   7  13        0.47       -1.09      1.09 o
   3   7  13        7.26        8.82      1.39 o
  -7   0  14        4.07        3.33      0.93 o
  -6   0  14        0.03        0.57      0.49 o
  -5   0  14       29.46       33.51      1.06 o
  -4   0  14       47.20       46.58      0.99 o
  -3   0  14      102.96       86.15      1.71 o
  -2   0  14      897.23      990.69     13.82 o
  -1   0  14      646.17      632.18     10.65 o
   0   0  14      613.86      618.63      8.57 o
   1   0  14      276.57      244.86      4.09 o
   2   0  14       51.08       55.37      1.54 o
   3   0  14     1025.10      993.29     16.61 o
   4   0  14       55.83       53.65      1.26 o
   5   0  14        0.61        0.26      0.53 o
   6   0  14       18.16       15.51      0.83 o
   7   0  14       10.25        8.88      0.69 o
  -7   1  14        8.08        6.84      0.52 o
  -6   1  14        1.53        2.38      0.41 o
  -5   1  14        5.01        7.59      0.44 o
  -4   1  14       20.39       25.11      0.55 o
  -3   1  14       95.31       99.55      1.42 o
  -2   1  14      375.83      353.52      4.21 o
  -1   1  14      555.26      599.84      6.72 o
   0   1  14       19.70       29.09      0.68 o
   1   1  14       11.66       25.48      0.95 o
   2   1  14      146.29      150.37      1.90 o
   3   1  14      173.63      185.14      2.48 o
   4   1  14      171.59      163.41      2.23 o
   5   1  14       80.97       81.70      1.48 o
   6   1  14        9.31        9.07      0.53 o
   7   1  14        1.17        1.47      0.50 o
  -7   2  14       14.64       13.44      0.75 o
  -6   2  14        2.09        1.44      0.41 o
  -5   2  14       22.45       23.72      0.74 o
  -4   2  14        0.72        2.02      0.67 o
  -3   2  14        8.48        9.64      0.48 o
  -2   2  14        8.90        8.94      0.38 o
  -1   2  14        4.99        5.60      1.01 o
   0   2  14      205.98      229.82      4.48 o
   1   2  14      156.24      178.20      2.71 o
   2   2  14       11.83       15.01      0.47 o
   3   2  14       18.99       21.87      0.61 o
   4   2  14       87.64       91.40      1.65 o
   5   2  14       13.33       14.29      0.72 o
   6   2  14       14.80       15.39      0.65 o
   7   2  14        3.80        4.81      0.60 o
  -7   3  14       14.41       13.89      0.86 o
  -6   3  14        0.01        0.20      0.49 o
  -5   3  14        4.66        6.36      0.92 o
  -4   3  14      126.09      130.65      2.21 o
  -3   3  14      234.90      243.61      3.47 o
  -2   3  14      121.40      134.13      2.06 o
  -1   3  14       63.12       67.89      1.22 o
   0   3  14      658.99      620.93      8.75 o
   1   3  14      129.07      142.69      2.15 o
   2   3  14       64.25       62.46      1.17 o
   3   3  14       51.30       54.66      1.88 o
   4   3  14       33.24       33.08      0.93 o
   5   3  14       14.18       12.70      0.66 o
   6   3  14       10.97       11.22      0.68 o
  -6   4  14       31.30       31.44      1.30 o
  -5   4  14       22.50       23.61      0.91 o
  -4   4  14       12.96       13.33      0.69 o
  -3   4  14       24.51       29.36      0.95 o
  -2   4  14       51.00       56.36      1.29 o
  -1   4  14       64.04       64.22      1.29 o
   0   4  14        0.83        2.02      0.46 o
   1   4  14       14.82       16.00      1.20 o
   2   4  14       14.95       18.73      1.05 o
   3   4  14       13.50       14.19      0.64 o
   4   4  14       10.98       10.31      0.61 o
   5   4  14       14.91       12.68      1.05 o
   6   4  14        0.58        1.09      0.69 o
  -5   5  14       25.19       29.19      1.23 o
  -4   5  14       19.61       21.36      0.95 o
  -3   5  14       21.77       19.65      1.04 o
  -2   5  14        0.40        4.02      1.18 o
  -1   5  14       61.27       55.82      1.79 o
   0   5  14       54.44       55.29      1.76 o
   1   5  14        4.01        5.58      0.84 o
   2   5  14       24.32       22.78      1.20 o
   3   5  14       14.91       14.62      1.23 o
   4   5  14       27.35       28.73      1.71 o
   5   5  14        0.60        0.20      0.82 o
  -4   6  14       29.29       28.76      1.66 o
  -3   6  14        5.53        6.40      1.11 o
  -2   6  14        1.19        2.01      0.87 o
  -1   6  14       34.36       32.04      1.83 o
   0   6  14       49.91       47.23      1.78 o
   1   6  14       10.14       11.39      1.08 o
   2   6  14        6.25        6.59      0.97 o
   3   6  14        0.81        0.76      1.01 o
   4   6  14        0.68        0.78      1.21 o
  -3   7  14        8.02        8.07      2.76 o
  -2   7  14       15.08       15.66      1.49 o
  -1   7  14        0.80       -0.60      1.03 o
   0   7  14        1.14       -0.30      0.90 o
   1   7  14        1.97        1.07      0.96 o
   2   7  14        1.26        0.38      1.14 o
  -7   0  15        6.57        5.28      0.79 o
  -6   0  15       38.05       38.22      1.21 o
  -5   0  15       52.77       50.54      1.38 o
  -4   0  15        1.45        1.39      0.35 o
  -3   0  15       78.42       73.01      2.31 o
  -2   0  15       38.47       48.10      1.07 o
  -1   0  15       20.05       22.92      0.96 o
   0   0  15        3.20        3.51      0.29 o
   1   0  15      288.66      297.58      4.94 o
   2   0  15       26.81       26.89      0.80 o
   3   0  15      128.82      128.98      2.45 o
   4   0  15       47.97       45.19      1.16 o
   5   0  15       42.28       41.73      1.28 o
   6   0  15        0.96        1.57      0.60 o
   7   0  15        1.05        0.96      0.79 o
  -7   1  15        2.91        2.14      0.45 o
  -6   1  15       13.81       11.92      0.60 o
  -5   1  15      107.74       98.62      1.67 o
  -4   1  15       23.62       21.72      0.54 o
  -3   1  15       12.53       14.98      0.51 o
  -2   1  15       95.88      102.58      1.38 o
  -1   1  15      284.51      317.99      3.66 o
   0   1  15      297.24      312.92      3.31 o
   1   1  15      201.34      193.08      2.44 o
   2   1  15      199.52      204.16      2.51 o
   3   1  15       11.91       11.97      0.52 o
   4   1  15       52.91       55.67      0.99 o
   5   1  15        5.71        7.80      0.51 o
   6   1  15       25.95       27.08      0.82 o
   7   1  15        1.96        4.83      0.57 o
  -7   2  15        5.42        6.13      0.59 o
  -6   2  15        1.22        1.67      0.43 o
  -5   2  15       16.16       17.12      0.84 o
  -4   2  15      805.50      771.68     10.08 o
  -3   2  15      148.32      142.44      1.98 o
  -2   2  15       30.77       26.00      0.62 o
  -1   2  15       97.18       95.78      1.61 o
   0   2  15        9.05       11.19      0.49 o
   1   2  15      342.78      348.07      5.02 o
   2   2  15       12.18       14.54      0.48 o
   3   2  15        2.56        2.66      0.38 o
   4   2  15        5.67        5.09      0.49 o
   5   2  15       75.96       70.02      1.40 o
   6   2  15        2.23        2.03      0.50 o
   7   2  15        3.67        4.10      0.62 o
  -7   3  15       13.62       15.53      1.01 o
  -6   3  15        3.70        4.30      0.56 o
  -5   3  15       51.61       45.72      1.20 o
  -4   3  15       59.07       60.62      1.27 o
  -3   3  15     1301.13     1269.95     16.64 o
  -2   3  15        0.50        1.65      0.47 o
  -1   3  15       12.64       15.84      0.58 o
   0   3  15      185.23      192.56      2.97 o
   1   3  15       85.23       86.00      1.46 o
   2   3  15       34.47       34.98      0.87 o
   3   3  15       19.64       19.64      0.85 o
   4   3  15       89.79       79.34      1.44 o
   5   3  15       10.47        9.79      0.67 o
   6   3  15       24.38       26.44      0.92 o
  -6   4  15        8.40        8.52      0.71 o
  -5   4  15        2.21        2.83      0.59 o
  -4   4  15       30.81       32.19      1.10 o
  -3   4  15       31.17       29.45      0.87 o
  -2   4  15      568.41      560.60      8.05 o
  -1   4  15      152.04      137.97      2.52 o
   0   4  15      107.57       97.47      1.79 o
   1   4  15       76.82       70.11      1.69 o
   2   4  15      109.63      102.61      2.42 o
   3   4  15      186.92      173.61      2.69 o
   4   4  15       13.77       12.54      0.78 o
   5   4  15        2.66        2.35      0.69 o
   6   4  15        2.81        2.21      0.73 o
  -5   5  15       13.43       16.26      1.09 o
  -4   5  15        4.25        7.73      0.79 o
  -3   5  15       11.16       11.88      1.00 o
  -2   5  15      169.72      162.23      3.60 o
  -1   5  15       60.46       62.14      1.92 o
   0   5  15        0.31        1.43      0.75 o
   1   5  15       69.31       71.56      2.05 o
   2   5  15       29.05       33.23      2.39 o
   3   5  15       34.09       32.15      1.63 o
   4   5  15        9.81       10.68      1.19 o
   5   5  15        2.21        2.68      1.53 o
  -4   6  15        3.16        8.34      1.20 o
  -3   6  15        0.14        3.61      1.07 o
  -2   6  15       18.03       21.47      1.30 o
  -1   6  15        6.18        6.11      0.99 o
   0   6  15       28.24       30.52      1.61 o
   1   6  15        0.40        1.35      0.84 o
   2   6  15       16.06       15.98      1.20 o
   3   6  15        4.38        4.92      1.12 o
   4   6  15        7.31        9.13      1.30 o
  -2   7  15        4.24        3.79      1.26 o
  -1   7  15        0.91        0.74      0.98 o
   0   7  15        4.49        4.48      1.02 o
   1   7  15        1.21        1.10      0.95 o
   2   7  15        0.05       -0.05      1.14 o
  -7   0  16        0.18        0.09      0.53 o
  -6   0  16       33.13       30.70      1.13 o
  -5   0  16        1.90        1.70      0.47 o
  -4   0  16       28.79       27.15      0.79 o
  -3   0  16       11.48       16.25      0.70 o
  -2   0  16        0.11        0.34      0.24 o
  -1   0  16        0.02        1.64      0.37 o
   0   0  16      269.54      252.07      3.64 o
   1   0  16       19.55       23.50      0.71 o
   2   0  16       11.73       18.27      0.69 o
   3   0  16        0.05        1.53      0.44 o
   4   0  16       25.58       32.94      1.02 o
   5   0  16       13.17       13.62      0.80 o
   6   0  16        0.77        0.84      0.60 o
   7   0  16        3.04        3.07      0.69 o
  -7   1  16        1.59        2.17      0.47 o
  -6   1  16       19.05       15.61      0.61 o
  -5   1  16       63.88       62.66      1.22 o
  -4   1  16       51.01       50.03      0.90 o
  -3   1  16      102.22       97.32      1.36 o
  -2   1  16       66.25       63.77      0.97 o
  -1   1  16       66.31       65.00      0.94 o
   0   1  16       52.96       54.90      0.76 o
   1   1  16       41.86       46.58      0.77 o
   2   1  16      103.60       98.15      1.33 o
   3   1  16      119.71      114.62      1.67 o
   4   1  16       46.88       44.78      0.95 o
   5   1  16       41.20       40.24      0.99 o
   6   1  16        8.75        7.91      0.56 o
   7   1  16        1.67        1.51      0.48 o
  -7   2  16        1.67        1.54      0.55 o
  -6   2  16        4.97        6.25      0.51 o
  -5   2  16       69.81       65.93      1.30 o
  -4   2  16      227.90      225.97      3.21 o
  -3   2  16       72.45       75.22      1.16 o
  -2   2  16        7.78        7.46      0.39 o
  -1   2  16       16.16       16.98      0.74 o
   0   2  16       82.38       76.84      1.15 o
   1   2  16      128.30      137.26      2.19 o
   2   2  16       14.88       13.98      0.47 o
   3   2  16       78.24       75.41      1.24 o
   4   2  16       23.23       21.91      0.70 o
   5   2  16       97.85       88.41      1.66 o
   6   2  16       38.16       38.37      1.16 o
   7   2  16        5.89        6.81      0.60 o
  -7   3  16        0.67        1.15      0.54 o
  -6   3  16        7.33        8.30      0.64 o
  -5   3  16       16.46       18.83      0.79 o
  -4   3  16       36.13       35.05      0.96 o
  -3   3  16      875.97      856.19     11.35 o
  -2   3  16       31.53       33.17      0.87 o
  -1   3  16      205.74      194.26      2.83 o
   0   3  16       29.87       29.08      0.84 o
   1   3  16        3.21        5.11      0.58 o
   2   3  16      228.75      219.50      3.17 o
   3   3  16       21.72       22.93      0.70 o
   4   3  16       16.20       17.68      0.67 o
   5   3  16        4.53        6.15      0.60 o
   6   3  16        2.72        3.55      0.61 o
  -6   4  16       16.43       19.59      0.99 o
  -5   4  16       53.42       50.82      1.42 o
  -4   4  16        8.45       10.94      0.67 o
  -3   4  16        5.95        5.45      0.53 o
  -2   4  16      404.13      373.95      5.95 o
  -1   4  16       52.55       52.04      1.33 o
   0   4  16       34.65       36.23      1.35 o
   1   4  16       29.36       26.17      1.05 o
   2   4  16       23.89       22.55      0.96 o
   3   4  16       56.31       54.43      1.31 o
   4   4  16        1.45        1.36      0.67 o
   5   4  16        6.00        6.37      0.78 o
   6   4  16        2.74        3.83      1.05 o
  -5   5  16       41.40       50.22      1.61 o
  -4   5  16       34.52       31.83      1.41 o
  -3   5  16       33.05       35.65      1.48 o
  -2   5  16       11.39       16.33      1.08 o
  -1   5  16       78.67       73.20      2.11 o
   0   5  16       32.58       32.84      1.41 o
   1   5  16       21.15       23.16      1.21 o
   2   5  16       56.91       56.74      1.83 o
   3   5  16        3.93        2.72      0.94 o
   4   5  16        9.85        9.57      1.18 o
   5   5  16        0.34        1.37      0.86 o
  -4   6  16       23.62       28.88      1.68 o
  -3   6  16       34.85       34.63      1.82 o
  -2   6  16        4.45        6.84      0.99 o
  -1   6  16        5.75        6.48      0.99 o
   0   6  16       32.22       31.54      1.50 o
   1   6  16       13.44       13.22      1.35 o
   2   6  16       20.54       20.54      1.30 o
   3   6  16        0.20       -0.56      1.09 o
   4   6  16        3.94        3.59      2.92 o
  -2   7  16        2.28        1.61      1.17 o
  -1   7  16        5.07        6.62      1.12 o
   0   7  16        6.71        7.14      1.13 o
   1   7  16        4.14        6.74      1.11 o
   2   7  16        1.95        2.61      1.21 o
  -7   0  17        1.00       -0.33      0.57 o
  -6   0  17      166.12      156.48      3.23 o
  -5   0  17       30.31       29.31      0.96 o
  -4   0  17        0.52        0.76      0.38 o
  -3   0  17       16.84       10.98      0.51 o
  -2   0  17       97.69       98.35      1.74 o
  -1   0  17       41.55       39.26      0.97 o
   0   0  17        0.40        0.50      0.25 o
   1   0  17        6.00        5.73      0.48 o
   2   0  17      200.35      191.80      3.19 o
   3   0  17        3.45        2.98      0.46 o
   4   0  17       27.87       31.58      1.01 o
   5   0  17       36.56       35.86      1.45 o
   6   0  17        0.02       -0.73      0.73 o
   7   0  17       11.83       12.10      0.88 o
  -7   1  17        9.42       10.17      0.54 o
  -6   1  17        0.87        0.73      0.48 o
  -5   1  17       60.22       54.83      1.13 o
  -4   1  17       79.38       76.01      1.16 o
  -3   1  17       92.54       92.26      1.32 o
  -2   1  17       22.44       25.83      0.57 o
  -1   1  17       15.66       17.07      0.43 o
   0   1  17       24.48       22.05      0.45 o
   1   1  17        6.60        5.17      0.25 o
   2   1  17       44.98       42.45      0.73 o
   3   1  17       96.04       93.67      1.44 o
   4   1  17       89.85       87.36      1.48 o
   5   1  17       51.25       48.89      1.12 o
   6   1  17       26.05       24.00      0.83 o
   7   1  17        0.80        0.58      0.87 o
  -7   2  17        3.16        2.50      0.59 o
  -6   2  17       21.36       21.27      1.21 o
  -5   2  17       74.68       71.52      1.39 o
  -4   2  17      110.64      106.87      1.73 o
  -3   2  17       73.71       73.19      1.28 o
  -2   2  17       11.42       13.19      0.45 o
  -1   2  17       10.68        9.80      0.48 o
   0   2  17       61.42       64.75      1.03 o
   1   2  17       37.28       38.27      0.90 o
   2   2  17       18.12       18.27      0.56 o
   3   2  17       28.60       31.82      0.76 o
   4   2  17       66.80       63.43      1.22 o
   5   2  17       14.30       14.43      0.69 o
   6   2  17       18.43       21.12      0.82 o
  -6   3  17       13.35       14.59      0.76 o
  -5   3  17       38.36       40.38      1.14 o
  -4   3  17       27.87       32.02      0.96 o
  -3   3  17      110.31      112.97      2.14 o
  -2   3  17       50.38       45.89      1.03 o
  -1   3  17       39.41       44.46      0.99 o
   0   3  17       30.17       27.79      0.84 o
   1   3  17       62.92       63.20      1.27 o
   2   3  17       83.47       78.18      1.49 o
   3   3  17       19.81       26.10      0.75 o
   4   3  17        8.33       11.13      0.66 o
   5   3  17       26.90       26.78      0.94 o
   6   3  17        7.34        8.94      0.69 o
  -6   4  17       24.05       31.23      1.23 o
  -5   4  17       11.84       11.66      0.83 o
  -4   4  17       16.58       17.96      0.83 o
  -3   4  17        2.94        3.33      0.61 o
  -2   4  17        7.25       10.89      0.91 o
  -1   4  17       57.62       60.53      1.46 o
   0   4  17       21.27       19.34      1.03 o
   1   4  17       50.57       52.44      1.64 o
   2   4  17        2.02        2.62      0.63 o
   3   4  17       22.99       26.22      1.08 o
   4   4  17       10.44       10.93      0.85 o
   5   4  17        7.36        9.34      0.85 o
  -5   5  17       73.39       79.73      2.31 o
  -4   5  17        3.87        5.37      0.89 o
  -3   5  17       17.13       16.68      1.88 o
  -2   5  17      100.25       86.31      2.32 o
  -1   5  17       84.12       90.24      2.42 o
   0   5  17        8.14        6.98      0.90 o
   1   5  17        0.29        1.71      0.78 o
   2   5  17        3.62        3.99      0.96 o
   3   5  17        5.55        8.51      0.97 o
   4   5  17        1.34        1.98      1.02 o
   5   5  17        2.16        2.13      1.06 o
  -4   6  17       19.03       23.48      1.56 o
  -3   6  17       25.59       27.09      1.64 o
  -2   6  17       12.41       14.99      1.18 o
  -1   6  17        7.31        9.46      1.07 o
   0   6  17       37.29       30.40      1.65 o
   1   6  17       23.29       22.86      1.33 o
   2   6  17        0.40        2.90      0.93 o
   3   6  17        0.34        1.93      1.09 o
   4   6  17        2.01        2.03      1.41 o
  -2   7  17        1.61        0.76      1.15 o
  -1   7  17        0.36       -0.90      0.93 o
   0   7  17        0.68        2.84      1.04 o
   1   7  17        2.29        2.93      1.03 o
   2   7  17        1.75        2.23      1.29 o
  -7   0  18       11.57       15.21      0.80 o
  -6   0  18       22.76       26.38      1.00 o
  -5   0  18        0.55        0.98      0.50 o
  -4   0  18        0.10       -0.38      0.38 o
  -3   0  18        8.70        7.18      0.46 o
  -2   0  18       46.78       46.71      1.02 o
  -1   0  18        3.06        2.47      0.38 o
   0   0  18       80.51       81.90      1.39 o
   1   0  18       84.14       79.69      1.59 o
   2   0  18        6.66        8.72      0.61 o
   3   0  18        7.63        7.61      0.56 o
   4   0  18      181.32      161.11      3.47 o
   5   0  18        2.22        1.98      0.66 o
   6   0  18        6.40        4.21      0.74 o
   7   0  18        0.02        0.78      0.75 o
  -7   1  18        0.89       -0.14      0.42 o
  -6   1  18        0.85        2.09      0.47 o
  -5   1  18       26.53       24.98      0.83 o
  -4   1  18       98.84       95.32      1.48 o
  -3   1  18        5.83        6.42      0.37 o
  -2   1  18       71.06       64.96      1.01 o
  -1   1  18       45.85       38.21      0.68 o
   0   1  18        3.97        5.11      0.28 o
   1   1  18       42.74       37.95      0.80 o
   2   1  18       21.18       19.53      0.50 o
   3   1  18        9.44        8.63      0.44 o
   4   1  18        9.19        9.16      0.52 o
   5   1  18       38.02       38.77      1.02 o
   6   1  18        5.79        9.81      0.63 o
  -7   2  18        4.89        5.70      0.57 o
  -6   2  18        3.54        5.36      0.54 o
  -5   2  18        4.84        4.96      0.52 o
  -4   2  18        9.02        9.15      0.50 o
  -3   2  18      447.51      414.00      5.01 o
  -2   2  18       41.84       43.91      0.83 o
  -1   2  18      114.76      115.91      1.81 o
   0   2  18       28.37       29.68      0.70 o
   1   2  18       38.46       39.25      0.94 o
   2   2  18       91.72       90.36      1.43 o
   3   2  18        4.61        4.74      0.42 o
   4   2  18       13.53       12.45      0.58 o
   5   2  18        1.87        1.83      0.62 o
   6   2  18       16.25       18.58      0.80 o
  -6   3  18        1.84        4.71      0.62 o
  -5   3  18        8.91        8.17      0.64 o
  -4   3  18      230.27      213.38      3.38 o
  -3   3  18        4.51        6.36      0.49 o
  -2   3  18      228.38      216.72      2.99 o
  -1   3  18       67.30       75.63      1.45 o
   0   3  18       11.84       12.09      0.58 o
   1   3  18        5.45        4.37      0.44 o
   2   3  18       46.64       39.81      0.92 o
   3   3  18       97.12       97.99      1.61 o
   4   3  18        3.77        2.57      0.53 o
   5   3  18        3.58        3.47      0.59 o
   6   3  18       12.37       17.24      0.90 o
  -6   4  18       51.47       50.11      1.55 o
  -5   4  18       14.94       15.16      0.91 o
  -4   4  18        0.31        1.21      0.56 o
  -3   4  18       98.14      101.51      1.92 o
  -2   4  18       70.86       63.92      1.54 o
  -1   4  18       38.90       39.75      1.45 o
   0   4  18       31.98       29.14      1.26 o
   1   4  18       84.82       75.88      2.04 o
   2   4  18       58.26       58.05      1.56 o
   3   4  18        6.95        7.19      0.63 o
   4   4  18       13.08       14.44      0.92 o
   5   4  18        6.54        8.99      0.87 o
  -5   5  18       17.20       22.20      1.27 o
  -4   5  18       12.15       10.54      1.11 o
  -3   5  18        5.19        8.75      0.95 o
  -2   5  18       16.01       18.07      1.14 o
  -1   5  18      156.77      153.54      3.51 o
   0   5  18       20.97       20.40      1.21 o
   1   5  18       17.17       16.89      1.18 o
   2   5  18       18.81       19.88      1.23 o
   3   5  18       14.16       15.85      1.15 o
   4   5  18        3.16        5.98      1.15 o
   5   5  18        9.36       10.67      1.30 o
  -4   6  18       36.67       41.15      2.48 o
  -3   6  18        4.89        8.29      1.23 o
  -2   6  18       12.13       15.05      1.31 o
  -1   6  18        1.07        1.81      0.91 o
   0   6  18        6.37        8.31      1.10 o
   1   6  18        4.50        3.21      0.95 o
   2   6  18       18.92       20.68      1.33 o
   3   6  18       29.04       35.54      1.93 o
  -1   7  18        2.52        3.17      1.08 o
   0   7  18        4.01        5.35      1.11 o
   1   7  18        6.64        9.39      1.21 o
  -7   0  19        1.60        1.25      0.62 o
  -6   0  19       13.29        9.81      0.73 o
  -5   0  19        1.19        4.49      0.60 o
  -4   0  19        3.73        4.79      0.57 o
  -3   0  19       22.76       22.00      0.75 o
  -2   0  19       32.78       30.55      0.91 o
  -1   0  19      198.38      190.43      3.70 o
   0   0  19        4.75        4.78      0.37 o
   1   0  19       16.79       16.82      0.67 o
   2   0  19        0.91        0.58      0.47 o
   3   0  19       59.04       52.87      1.31 o
   4   0  19       27.80       26.90      1.10 o
   5   0  19        0.88        1.88      0.67 o
   6   0  19        2.47        3.05      0.76 o
  -7   1  19        4.25        8.68      0.57 o
  -6   1  19        9.53       10.24      0.56 o
  -5   1  19       75.49       74.09      1.96 o
  -4   1  19        7.83        8.38      0.46 o
  -3   1  19       85.68       88.44      1.31 o
  -2   1  19       92.79       90.68      1.31 o
  -1   1  19      167.16      166.11      2.14 o
   0   1  19      126.68      127.22      1.63 o
   1   1  19       96.59       91.31      1.36 o
   2   1  19        8.27        9.29      0.38 o
   3   1  19        6.71        6.72      0.42 o
   4   1  19       31.33       30.94      0.90 o
   5   1  19       62.09       59.68      1.30 o
   6   1  19       19.02       16.20      0.75 o
  -7   2  19       13.07       17.27      0.76 o
  -6   2  19       12.80       16.11      0.71 o
  -5   2  19        0.03        0.60      0.43 o
  -4   2  19       54.25       56.58      1.08 o
  -3   2  19       97.93       97.88      1.70 o
  -2   2  19      248.77      244.03      3.08 o
  -1   2  19       28.41       22.52      0.64 o
   0   2  19       36.14       32.47      0.80 o
   1   2  19       27.79       27.42      0.69 o
   2   2  19      260.98      253.76      3.41 o
   3   2  19        3.70        4.98      0.43 o
   4   2  19        7.53        6.81      0.59 o
   5   2  19        4.96        5.48      0.66 o
   6   2  19       23.48       24.24      0.92 o
  -6   3  19        3.52        5.56      0.65 o
  -5   3  19        8.90       10.83      0.70 o
  -4   3  19       16.71       21.88      0.77 o
  -3   3  19      252.32      239.50      3.30 o
  -2   3  19       80.55       71.57      1.29 o
  -1   3  19       79.66       77.99      1.43 o
   0   3  19        8.43        8.19      0.57 o
   1   3  19       20.07       20.80      0.74 o
   2   3  19       25.20       24.59      0.74 o
   3   3  19      163.01      161.82      2.38 o
   4   3  19        0.58        0.48      0.56 o
   5   3  19       17.02       18.14      0.89 o
   6   3  19       16.26       22.19      1.08 o
  -6   4  19       11.99       16.27      0.99 o
  -5   4  19        0.05        0.76      0.65 o
  -4   4  19       41.59       40.77      1.35 o
  -3   4  19       18.74       18.88      0.79 o
  -2   4  19       13.44       12.13      0.84 o
  -1   4  19       96.55       86.01      2.24 o
   0   4  19       29.20       25.96      1.19 o
   1   4  19        7.40        7.74      0.86 o
   2   4  19       16.88       17.22      1.03 o
   3   4  19        8.98        7.65      0.76 o
   4   4  19       25.71       25.00      1.12 o
   5   4  19       20.79       26.10      1.20 o
  -5   5  19        3.22        0.52      0.96 o
  -4   5  19        1.08        3.16      0.90 o
  -3   5  19       40.61       37.23      1.55 o
  -2   5  19        7.35        8.91      0.96 o
  -1   5  19       22.98       25.97      1.84 o
   0   5  19       21.49       21.09      1.24 o
   1   5  19       11.61       13.03      1.06 o
   2   5  19        4.15        4.78      0.86 o
   3   5  19       13.79       13.85      1.08 o
   4   5  19       40.37       41.06      1.96 o
  -4   6  19        2.83        6.35      1.16 o
  -3   6  19        7.85        9.76      1.28 o
  -2   6  19       35.65       37.20      1.66 o
  -1   6  19        1.57        0.06      0.88 o
   0   6  19       13.67       12.70      1.17 o
   1   6  19       24.03       26.49      2.46 o
   2   6  19        5.24        6.83      1.08 o
   3   6  19        5.73        7.81      1.27 o
  -1   7  19        0.17       -0.48      0.98 o
   0   7  19        4.06        5.11      1.11 o
  -7   0  20        0.09        0.63      0.66 o
  -6   0  20       29.99       28.29      1.07 o
  -5   0  20      154.79      142.51      2.81 o
  -4   0  20        3.01        2.14      0.46 o
  -3   0  20        7.94        6.32      0.55 o
  -2   0  20       18.73       18.91      0.77 o
  -1   0  20        6.97        9.30      0.88 o
   0   0  20      289.05      292.91      4.57 o
   1   0  20       52.45       42.12      1.60 o
   2   0  20       38.66       36.38      1.19 o
   3   0  20        1.16        0.77      0.53 o
   4   0  20        3.83        4.78      0.69 o
   5   0  20       51.80       49.48      1.59 o
   6   0  20       10.72        9.40      0.99 o
  -7   1  20       14.29       12.92      0.63 o
  -6   1  20       16.50       17.07      0.64 o
  -5   1  20       67.80       65.32      1.26 o
  -4   1  20       42.50       40.37      0.87 o
  -3   1  20       63.76       53.18      0.94 o
  -2   1  20       21.32       21.23      0.57 o
  -1   1  20        0.38        0.40      0.24 o
   0   1  20       92.09       95.63      1.32 o
   1   1  20       32.93       30.13      0.67 o
   2   1  20       43.51       45.40      0.82 o
   3   1  20      102.86       95.07      1.50 o
   4   1  20        2.25        2.78      0.48 o
   5   1  20        5.58        6.96      0.61 o
   6   1  20       14.67       15.00      0.75 o
  -6   2  20        5.04        7.21      0.58 o
  -5   2  20        2.47        2.59      0.47 o
  -4   2  20       60.41       63.67      1.34 o
  -3   2  20       63.65       62.13      1.36 o
  -2   2  20      173.11      153.17      2.07 o
  -1   2  20       26.62       26.96      0.95 o
   0   2  20       14.36       12.25      0.54 o
   1   2  20       54.87       57.63      1.05 o
   2   2  20      145.40      137.08      2.03 o
   3   2  20       13.00       16.31      0.60 o
   4   2  20        0.04       -0.27      0.45 o
   5   2  20        5.59        4.61      0.59 o
   6   2  20        0.25        1.58      0.60 o
  -6   3  20       26.69       32.21      1.10 o
  -5   3  20       20.77       22.06      0.90 o
  -4   3  20        4.45        4.37      0.52 o
  -3   3  20       29.00       38.20      0.95 o
  -2   3  20       58.53       55.89      1.18 o
  -1   3  20       85.93       81.68      1.86 o
   0   3  20       27.23       22.65      1.06 o
   1   3  20       23.29       17.88      0.78 o
   2   3  20        8.95       10.10      0.62 o
   3   3  20       89.98       87.54      1.69 o
   4   3  20        1.48        0.39      0.60 o
   5   3  20        8.49        9.59      0.86 o
   6   3  20       20.69       23.06      1.12 o
  -5   4  20        6.07        7.86      0.79 o
  -4   4  20        7.31        7.39      0.75 o
  -3   4  20        4.98        4.81      0.62 o
  -2   4  20        1.91        2.44      1.37 o
  -1   4  20       10.33        7.61      1.16 o
   0   4  20       66.59       60.51      1.81 o
   1   4  20        4.88        6.81      0.82 o
   2   4  20       14.33       14.87      0.99 o
   3   4  20        0.47       -0.07      0.68 o
   4   4  20       25.25       27.99      1.35 o
   5   4  20       23.22       26.82      1.37 o
  -5   5  20       18.08       17.69      1.34 o
  -4   5  20        3.00        2.51      0.91 o
  -3   5  20        8.10       10.63      0.98 o
  -2   5  20        1.72        1.59      0.83 o
  -1   5  20       57.17       55.35      1.86 o
   0   5  20       55.76       46.38      1.71 o
   1   5  20        1.60        2.61      0.84 o
   2   5  20        1.87        3.74      0.97 o
   3   5  20        1.04        3.12      0.86 o
   4   5  20        9.05       12.43      1.36 o
  -3   6  20        0.05        1.98      1.11 o
  -2   6  20       32.34       36.49      1.65 o
  -1   6  20       16.99       16.03      1.24 o
   0   6  20        0.91        2.41      0.95 o
   1   6  20        7.65        5.19      1.14 o
   2   6  20        9.74       10.34      1.30 o
   3   6  20       14.49       21.66      1.42 o
  -7   0  21        0.61        0.11      0.69 o
  -6   0  21        0.46        1.75      0.68 o
  -5   0  21        0.35        2.14      0.65 o
  -4   0  21       12.89       14.94      0.85 o
  -3   0  21        5.00        4.49      0.73 o
  -2   0  21       41.93       36.98      1.07 o
  -1   0  21      425.47      422.33      7.78 o
   0   0  21        1.86        4.02      0.62 o
   1   0  21        0.84        3.17      0.51 o
   2   0  21        4.33        2.41      0.58 o
   3   0  21        4.07        2.93      0.61 o
   4   0  21      118.73      114.46      3.08 o
   5   0  21       74.20       71.39      2.25 o
   6   0  21       11.99       14.43      1.11 o
  -7   1  21        3.51        4.44      0.54 o
  -6   1  21        2.78        3.10      0.48 o
  -5   1  21       10.61       10.35      0.57 o
  -4   1  21       16.79       14.00      0.56 o
  -3   1  21       58.05       54.89      0.97 o
  -2   1  21      118.10      103.91      1.49 o
  -1   1  21      237.52      215.73      3.04 o
   0   1  21      117.62      109.81      1.54 o
   1   1  21       84.80       74.55      1.29 o
   2   1  21       24.54       26.54      0.66 o
   3   1  21       24.90       24.27      0.71 o
   4   1  21       37.25       34.64      0.98 o
   5   1  21        8.06        9.44      0.66 o
   6   1  21        5.47        5.29      0.64 o
  -6   2  21       11.50       15.56      0.71 o
  -5   2  21        2.61        2.88      0.49 o
  -4   2  21        5.37        5.15      0.47 o
  -3   2  21      166.31      164.89      2.23 o
  -2   2  21      184.47      179.68      2.39 o
  -1   2  21       67.88       68.17      1.27 o
   0   2  21       38.28       35.42      0.95 o
   1   2  21       25.56       22.44      0.61 o
   2   2  21      143.15      133.80      1.85 o
   3   2  21       73.17       65.32      1.22 o
   4   2  21        7.55        6.26      0.58 o
   5   2  21        1.25        1.29      0.55 o
   6   2  21        0.07        0.89      0.66 o
  -6   3  21        9.74       10.62      0.85 o
  -5   3  21       13.47       13.99      0.78 o
  -4   3  21       12.02       12.08      0.71 o
  -3   3  21      221.77      205.13      3.27 o
  -2   3  21       72.29       82.25      1.63 o
  -1   3  21       18.66       22.35      1.07 o
   0   3  21        4.60        3.29      0.70 o
   1   3  21       73.65       65.92      1.82 o
   2   3  21       14.66       14.03      0.68 o
   3   3  21       33.16       31.94      1.01 o
   4   3  21        5.55        5.07      0.72 o
   5   3  21        1.95        2.58      0.73 o
  -5   4  21        6.97        7.17      0.81 o
  -4   4  21       19.74       20.54      1.10 o
  -3   4  21        0.88        0.20      0.66 o
  -2   4  21        4.62        3.84      0.80 o
  -1   4  21       15.02        9.78      0.95 o
   0   4  21       33.37       32.05      1.36 o
   1   4  21       15.39       17.66      1.05 o
   2   4  21        4.43        3.17      0.77 o
   3   4  21        1.57        2.31      0.76 o
   4   4  21       12.12       13.65      1.24 o
   5   4  21        3.57        4.79      1.11 o
  -4   5  21        0.32       -0.46      0.84 o
  -3   5  21       19.06       19.85      1.58 o
  -2   5  21        1.56        0.58      0.82 o
  -1   5  21       27.39       26.27      1.35 o
   0   5  21       22.83       25.21      1.99 o
   1   5  21       14.72       17.31      1.19 o
   2   5  21       20.64       21.81      1.27 o
   3   5  21        5.09        6.85      1.11 o
   4   5  21       20.34       22.28      1.60 o
  -3   6  21       12.11       14.21      1.45 o
  -2   6  21       17.16       20.16      1.38 o
  -1   6  21       17.53       19.80      1.33 o
   0   6  21        5.70        4.88      1.01 o
   1   6  21        0.00        1.51      0.93 o
   2   6  21        6.23       10.49      1.62 o
   3   6  21       25.85       30.05      1.58 o
  -6   0  22        3.94        3.24      0.73 o
  -5   0  22        7.38        5.47      0.86 o
  -4   0  22       20.30       12.92      0.83 o
  -3   0  22        8.72        7.43      0.62 o
  -2   0  22        1.01        0.28      0.45 o
  -1   0  22      126.48      111.39      2.44 o
   0   0  22     1005.07      924.90     14.97 o
   1   0  22       87.11       77.96      1.89 o
   2   0  22       49.09       53.08      1.55 o
   3   0  22       36.87       34.81      1.26 o
   4   0  22        3.06        4.64      0.82 o
   5   0  22       21.51       22.22      1.28 o
   6   0  22        0.08       -0.22      0.86 o
  -6   1  22        0.30       -0.16      0.44 o
  -5   1  22        1.50        2.48      0.47 o
  -4   1  22       23.75       22.20      0.74 o
  -3   1  22        4.67        4.06      0.40 o
  -2   1  22       89.46       88.61      1.28 o
  -1   1  22      287.78      279.69      3.86 o
   0   1  22      150.04      151.10      2.10 o
   1   1  22      124.55      118.68      1.85 o
   2   1  22      197.72      197.12      2.54 o
   3   1  22        5.73        6.60      0.47 o
   4   1  22       13.40       11.26      0.64 o
   5   1  22        3.24        4.27      0.58 o
   6   1  22       12.18       13.14      0.76 o
  -6   2  22       41.29       44.49      1.35 o
  -5   2  22       15.23       17.88      0.74 o
  -4   2  22        8.71        7.46      0.54 o
  -3   2  22      247.06      242.01      3.12 o
  -2   2  22      108.05      113.25      1.76 o
  -1   2  22      129.45      128.73      2.04 o
   0   2  22       48.63       43.50      2.61 o
   1   2  22       31.44       29.53      1.19 o
   2   2  22       77.82       78.10      1.24 o
   3   2  22       58.18       64.18      1.22 o
   4   2  22        1.51        1.39      0.51 o
   5   2  22       18.66       19.05      0.90 o
   6   2  22        7.72        9.67      0.83 o
  -6   3  22        3.49        5.37      0.76 o
  -5   3  22        7.12        6.75      0.74 o
  -4   3  22       12.19       13.02      0.84 o
  -3   3  22       35.56       39.80      1.09 o
  -2   3  22      398.34      377.65      6.06 o
  -1   3  22        5.27        6.59      0.80 o
   0   3  22       22.26       21.45      1.38 o
   1   3  22       16.79       14.95      0.94 o
   2   3  22       19.12       22.70      1.19 o
   3   3  22       25.60       24.52      0.94 o
   4   3  22       21.41       19.08      0.98 o
   5   3  22        0.27        0.15      0.71 o
  -5   4  22       11.25       11.70      0.98 o
  -4   4  22        7.71       10.75      1.02 o
  -3   4  22       17.42       18.34      1.07 o
  -2   4  22        5.09        4.67      0.68 o
  -1   4  22       18.06       14.60      1.04 o
   0   4  22       56.02       51.05      2.15 o
   1   4  22        7.99        9.11      0.91 o
   2   4  22        9.34        7.93      0.77 o
   3   4  22       16.13       15.84      1.05 o
   4   4  22        1.19        0.76      1.11 o
   5   4  22        1.61        2.04      1.29 o
  -4   5  22        0.53        0.14      0.88 o
  -3   5  22        0.71        2.09      0.78 o
  -2   5  22        3.09        1.17      0.83 o
  -1   5  22       15.63       18.11      1.20 o
   0   5  22        5.70        5.79      0.96 o
   1   5  22        7.85       13.40      1.10 o
   2   5  22        6.08        9.85      1.03 o
   3   5  22        4.70        6.12      0.96 o
   4   5  22        0.20        1.76      1.16 o
  -3   6  22        6.91       10.09      1.13 o
  -2   6  22       10.60       12.63      1.20 o
  -1   6  22        8.60        7.44      1.11 o
   0   6  22        6.61        8.34      1.11 o
   1   6  22       13.39       14.14      1.72 o
   2   6  22        6.59        7.79      1.32 o
  -6   0  23       11.78       12.50      1.03 o
  -5   0  23       15.31       20.22      1.07 o
  -4   0  23       35.35       27.75      1.16 o
  -3   0  23       24.60       26.68      0.97 o
  -2   0  23        1.01        0.40      0.48 o
  -1   0  23        5.87        8.65      0.92 o
   0   0  23       23.39       38.82      1.52 o
   1   0  23      380.28      365.12      6.81 o
   2   0  23       87.15       82.99      2.12 o
   3   0  23        7.10        7.45      0.74 o
   4   0  23       35.58       30.56      1.47 o
   5   0  23       22.68       21.44      1.59 o
   6   0  23        0.07       -0.58      0.85 o
  -6   1  23       10.58       11.76      0.63 o
  -5   1  23        5.02        5.25      0.51 o
  -4   1  23       14.97       16.26      0.65 o
  -3   1  23       69.93       71.09      1.18 o
  -2   1  23       13.47       15.59      0.54 o
  -1   1  23      221.99      212.72      2.84 o
   0   1  23       92.60       81.77      1.51 o
   1   1  23      436.36      417.90      5.58 o
   2   1  23       86.47       84.98      1.31 o
   3   1  23       47.32       44.65      0.97 o
   4   1  23       10.64        9.96      0.65 o
   5   1  23        8.37        9.23      0.70 o
   6   1  23        3.15        2.78      0.71 o
  -6   2  23        0.87        1.98      0.58 o
  -5   2  23        5.97        7.52      0.58 o
  -4   2  23       10.00       11.42      0.61 o
  -3   2  23       20.46       22.21      0.74 o
  -2   2  23       43.13       50.95      1.20 o
  -1   2  23      135.41      135.78      2.67 o
   0   2  23        2.48        4.03      0.70 o
   1   2  23        2.10        2.23      0.48 o
   2   2  23       74.17       77.59      1.38 o
   3   2  23       51.95       51.25      1.22 o
   4   2  23        4.13        4.16      0.68 o
   5   2  23        0.78        0.09      0.67 o
  -6   3  23        3.59        6.67      0.82 o
  -5   3  23       11.37       14.16      0.89 o
  -4   3  23        0.44        0.46      0.56 o
  -3   3  23       27.11       28.62      1.03 o
  -2   3  23       12.17       17.55      0.97 o
  -1   3  23      117.69      107.88      2.60 o
   0   3  23        5.96        4.43      0.77 o
   1   3  23       14.14       15.32      0.98 o
   2   3  23       15.58       13.66      0.81 o
   3   3  23       10.77       13.18      0.95 o
   4   3  23        0.59       -0.41      0.74 o
   5   3  23        1.85        2.80      1.11 o
  -5   4  23        4.67        5.23      1.08 o
  -4   4  23       12.83       15.69      1.18 o
  -3   4  23        9.36        9.35      0.89 o
  -2   4  23        1.99        1.85      0.64 o
  -1   4  23        4.16        4.57      0.85 o
   0   4  23        8.88        5.83      1.15 o
   1   4  23       25.26       23.34      1.21 o
   2   4  23        3.42        2.59      0.70 o
   3   4  23        3.91        5.10      0.86 o
   4   4  23        1.05        0.78      0.95 o
  -4   5  23       15.69       16.50      1.50 o
  -3   5  23        9.62       10.89      1.05 o
  -2   5  23       13.95       14.58      1.14 o
  -1   5  23        4.36        6.97      1.05 o
   0   5  23       73.54       70.23      2.16 o
   1   5  23       11.24       10.19      1.05 o
   2   5  23       19.55       20.53      1.27 o
   3   5  23        0.45        2.08      0.88 o
  -2   6  23        0.30        2.78      1.12 o
  -1   6  23       21.37       22.86      1.45 o
   0   6  23        4.67        4.79      1.04 o
   1   6  23        6.37        6.97      1.13 o
   2   6  23        4.72        5.40      1.24 o
  -6   0  24       10.22       12.07      0.96 o
  -5   0  24       31.47       37.71      1.40 o
  -4   0  24       43.09       36.20      1.32 o
  -3   0  24       10.93       11.94      0.75 o
  -2   0  24       24.07       20.85      0.88 o
  -1   0  24        6.11        2.82      0.57 o
   0   0  24     1159.80     1076.96     21.65 o
   1   0  24       22.41       30.15      1.39 o
   2   0  24        9.38       11.61      0.84 o
   3   0  24        0.06        0.25      0.61 o
   4   0  24        8.02       11.96      1.19 o
   5   0  24        7.58        7.25      1.02 o
   6   0  24        8.34        5.99      1.36 o
  -6   1  24       16.97       19.18      0.74 o
  -5   1  24        8.58        7.77      0.56 o
  -4   1  24       13.30       15.36      0.62 o
  -3   1  24       95.20       80.14      1.31 o
  -2   1  24       11.82       13.53      0.58 o
  -1   1  24      324.51      317.07      4.26 o
   0   1  24       18.46       19.97      0.89 o
   1   1  24      148.28      157.55      2.71 o
   2   1  24       24.43       24.38      0.72 o
   3   1  24       43.79       38.55      0.92 o
   4   1  24       39.82       34.38      1.14 o
   5   1  24        7.39        9.47      0.77 o
   6   1  24        0.67       -0.24      0.67 o
  -6   2  24        6.95        7.96      0.70 o
  -5   2  24        6.07        8.51      0.65 o
  -4   2  24        0.97        0.47      0.47 o
  -3   2  24       11.81       12.41      0.62 o
  -2   2  24      584.70      566.09      8.79 o
  -1   2  24       70.34       78.55      1.78 o
   0   2  24       31.19       28.96      1.52 o
   1   2  24       11.01       10.07      0.66 o
   2   2  24        4.56        5.48      0.53 o
   3   2  24       30.34       25.12      0.95 o
   4   2  24        7.76        6.53      0.85 o
   5   2  24        5.54        4.42      0.89 o
  -5   3  24        0.87        1.26      0.69 o
  -4   3  24        4.23        3.82      0.70 o
  -3   3  24       26.18       28.28      1.10 o
  -2   3  24       20.71       23.14      1.02 o
  -1   3  24       83.16       80.24      1.91 o
   0   3  24        7.71       10.28      0.90 o
   1   3  24       35.15       33.96      1.38 o
   2   3  24        0.16        0.74      0.60 o
   3   3  24        1.57        0.49      0.68 o
   4   3  24        3.35        2.89      1.43 o
   5   3  24        4.74        3.61      1.05 o
  -5   4  24        9.68       11.33      1.15 o
  -4   4  24        1.31        2.08      0.83 o
  -3   4  24        1.46       -0.14      0.68 o
  -2   4  24       12.27       11.38      0.84 o
  -1   4  24        8.66        8.87      0.96 o
   0   4  24        7.31        8.73      0.98 o
   1   4  24       38.55       34.84      1.48 o
   2   4  24       11.31       12.75      1.24 o
   3   4  24        2.35        2.60      0.79 o
   4   4  24        8.66        7.71      1.18 o
  -4   5  24       13.78       20.31      1.42 o
  -3   5  24        1.58        3.56      0.86 o
  -2   5  24       13.54       15.53      1.17 o
  -1   5  24       18.61       19.26      1.39 o
   0   5  24        4.98        4.21      1.12 o
   1   5  24        4.59        2.92      0.93 o
   2   5  24        4.01        3.68      0.95 o
   3   5  24        8.73       10.31      1.10 o
  -2   6  24        1.44        1.27      1.15 o
  -1   6  24       11.64       11.65      1.21 o
   0   6  24        0.07        1.09      0.96 o
   1   6  24        3.58        2.26      1.06 o
  -6   0  25        1.36        1.03      0.77 o
  -5   0  25       14.53       14.58      1.01 o
  -4   0  25       51.91       48.58      1.59 o
  -3   0  25        3.01        1.44      0.59 o
  -2   0  25       13.57       11.84      0.75 o
  -1   0  25       17.00       14.37      1.02 o
   1   0  25      429.26      399.94      8.43 o
   2   0  25        0.83        1.55      1.01 o
   3   0  25       44.24       46.12      1.83 o
   4   0  25       30.65       30.56      1.98 o
   5   0  25       13.99       16.13      1.61 o
  -6   1  25        2.14        3.83      0.57 o
  -5   1  25        2.27        1.71      0.48 o
  -4   1  25       50.74       53.46      1.11 o
  -3   1  25      248.31      229.18      2.95 o
  -2   1  25       21.34       22.20      0.79 o
  -1   1  25       26.14       31.99      1.00 o
   0   1  25      100.66       96.99      2.06 o
   1   1  25       10.65       14.96      1.30 o
   2   1  25       25.04       26.40      1.05 o
   3   1  25       21.40       22.33      0.90 o
   4   1  25       11.46       15.12      1.04 o
   5   1  25        9.89        6.99      1.30 o
  -6   2  25        5.34        6.30      0.74 o
  -5   2  25       34.74       38.10      1.18 o
  -4   2  25       14.38       13.57      0.75 o
  -3   2  25       10.79       11.19      0.64 o
  -2   2  25      219.71      204.30      3.82 o
  -1   2  25        6.58        9.29      0.88 o
   0   2  25       18.56       19.92      1.68 o
   1   2  25       12.52       12.05      0.65 o
   2   2  25        8.97       12.83      0.73 o
   3   2  25       15.30       14.65      0.84 o
   4   2  25       10.59       13.89      1.16 o
   5   2  25        5.64        6.13      1.35 o
  -5   3  25        3.75        4.37      0.89 o
  -4   3  25        4.30        4.62      0.84 o
  -3   3  25       23.97       25.42      1.06 o
  -2   3  25       67.66       64.35      1.66 o
  -1   3  25      277.98      261.17      4.78 o
   0   3  25       12.50       11.99      0.96 o
   1   3  25       34.90       33.15      1.18 o
   2   3  25       22.68       17.48      0.94 o
   3   3  25        6.07        8.23      0.88 o
   4   3  25        0.34        1.78      0.91 o
   5   3  25        6.28        5.91      1.36 o
  -4   4  25       27.34       27.89      1.50 o
  -3   4  25        4.79        3.56      0.85 o
  -2   4  25        0.52        1.42      0.64 o
  -1   4  25       60.53       64.32      2.86 o
   0   4  25      136.72      118.54      2.94 o
   1   4  25        7.52        7.41      0.96 o
   2   4  25        2.17        2.11      0.69 o
   3   4  25        2.42        2.28      0.81 o
   4   4  25        1.08        3.00      1.32 o
  -3   5  25        4.58        6.96      0.95 o
  -2   5  25        6.87        9.22      1.18 o
  -1   5  25        0.67        1.80      0.89 o
   0   5  25       10.87       10.14      1.11 o
   1   5  25        0.26        2.01      0.93 o
   2   5  25        2.50        4.07      0.86 o
   3   5  25        1.32        1.54      0.93 o
  -1   6  25        0.10        0.98      1.00 o
   0   6  25        2.29        3.34      1.06 o
   1   6  25        1.29        0.33      1.00 o
  -6   0  26        0.01        0.15      0.84 o
  -5   0  26        0.93        1.74      0.89 o
  -4   0  26       80.69       86.02      2.53 o
  -3   0  26        6.71        8.25      0.82 o
  -2   0  26       18.88       20.36      1.16 o
  -1   0  26        0.41        0.53      0.73 o
   0   0  26      252.16      246.58      5.51 o
   2   0  26       22.19       26.12      1.66 o
   3   0  26       19.22       21.60      2.73 o
   4   0  26        0.13        0.27      1.43 o
   5   0  26        5.93        7.96      1.98 o
  -6   1  26        8.43       10.08      0.69 o
  -5   1  26        9.18        8.14      0.62 o
  -4   1  26        5.67        5.41      0.59 o
  -3   1  26       76.28       75.63      1.52 o
  -2   1  26       32.81       31.63      1.03 o
  -1   1  26       17.95       18.30      0.80 o
   0   1  26      190.19      187.34      3.44 o
   1   1  26       77.32       68.68      1.65 o
   2   1  26      111.91      109.90      2.23 o
   3   1  26       27.30       25.79      1.21 o
   4   1  26       11.25       10.96      1.42 o
   5   1  26        8.51        7.45      2.13 o
  -5   2  26        5.44        5.72      0.73 o
  -4   2  26        1.93        1.81      0.59 o
  -3   2  26       17.44       17.67      0.79 o
  -2   2  26        2.90        6.03      0.86 o
  -1   2  26       21.49       24.98      1.21 o
   0   2  26        9.06       10.57      0.91 o
   1   2  26        9.07        7.81      0.71 o
   2   2  26       66.91       67.14      1.61 o
   3   2  26       10.94        9.49      0.90 o
   4   2  26        1.27        2.22      1.65 o
   5   2  26        1.26        2.81      1.24 o
  -5   3  26        8.10       11.12      1.13 o
  -4   3  26        5.51        5.48      0.85 o
  -3   3  26        4.35        4.05      0.72 o
  -2   3  26        3.83        4.79      0.69 o
  -1   3  26       31.46       35.78      1.49 o
   0   3  26       50.46       48.64      1.68 o
   1   3  26        1.39        1.31      0.74 o
   2   3  26        6.14        5.04      0.83 o
   3   3  26        0.47        0.78      0.88 o
   4   3  26        0.34        0.76      1.21 o
  -4   4  26       13.41       15.80      1.22 o
  -3   4  26        3.52        3.22      0.83 o
  -2   4  26       21.05       22.95      1.09 o
  -1   4  26       12.61       16.07      1.17 o
   0   4  26       32.78       37.69      1.59 o
   1   4  26        5.06        6.99      0.96 o
   2   4  26        9.67       11.94      1.06 o
   3   4  26        0.58        1.17      0.96 o
   4   4  26        1.40        1.51      1.38 o
  -3   5  26       22.31       31.36      1.80 o
  -2   5  26       15.09       17.61      1.25 o
  -1   5  26        8.44        7.61      1.05 o
   0   5  26       20.71       22.48      1.36 o
   1   5  26       28.82       29.32      2.34 o
   2   5  26        3.06        1.79      1.30 o
  -6   0  27        2.64        3.22      0.95 o
  -5   0  27       10.45       14.10      1.19 o
  -4   0  27      183.50      176.50      5.74 o
  -3   0  27      190.79      172.25      4.64 o
  -2   0  27        8.20        7.86      0.94 o
  -1   0  27        4.19        3.12      0.80 o
   0   0  27        2.43        5.68      0.87 o
   1   0  27      446.93      418.39      8.85 o
   2   0  27        1.81        2.06      1.04 o
   3   0  27       25.03       29.53      3.88 o
   4   0  27       11.11       12.02      2.05 o
   5   0  27        1.31        0.31      1.75 o
  -5   1  27       28.28       29.14      1.28 o
  -4   1  27        8.03        7.01      1.04 o
  -3   1  27       28.77       29.07      1.03 o
  -2   1  27       85.96       80.76      1.70 o
  -1   1  27      161.40      156.08      2.70 o
   0   1  27      172.92      167.73      3.16 o
   1   1  27       67.31       64.86      2.30 o
   2   1  27       33.85       34.46      1.14 o
   3   1  27        0.59        0.75      0.72 o
   4   1  27        2.85        1.47      1.20 o
   5   1  27        3.52        4.99      1.35 o
  -5   2  27        6.73        8.38      1.03 o
  -4   2  27       13.96       13.51      1.15 o
  -3   2  27       16.43       16.53      1.16 o
  -2   2  27        0.89        1.66      0.74 o
  -1   2  27      325.01      301.85      6.00 o
   0   2  27       12.44       12.99      0.98 o
   1   2  27        2.76        2.97      0.63 o
   2   2  27        7.26        8.64      1.19 o
   3   2  27       19.17       17.97      1.28 o
   4   2  27        2.96        2.42      1.25 o
   5   2  27        0.63        1.99      1.33 o
  -5   3  27       10.42       11.31      1.41 o
  -4   3  27        4.77        6.55      1.21 o
  -3   3  27        0.49        0.57      0.86 o
  -2   3  27       35.14       35.02      1.49 o
  -1   3  27       16.25       17.93      1.15 o
   0   3  27       25.75       26.13      1.30 o
   1   3  27       17.59       17.46      1.11 o
   2   3  27        0.08        0.09      0.75 o
   3   3  27        0.42        0.21      0.88 o
   4   3  27        1.41       -0.76      1.22 o
  -4   4  27       10.70       16.50      1.62 o
  -3   4  27        3.44        1.77      1.02 o
  -2   4  27        1.90        1.81      0.86 o
  -1   4  27        7.68        9.75      1.04 o
   0   4  27       21.14       22.76      1.78 o
   1   4  27        2.81        3.97      0.93 o
   2   4  27        5.33        7.69      1.24 o
   3   4  27        1.22        1.00      1.06 o
  -3   5  27        7.64       12.82      2.02 o
  -2   5  27        1.90        2.53      1.01 o
  -1   5  27        1.42        2.67      0.97 o
   0   5  27       13.29       14.07      1.56 o
   1   5  27       10.55       12.71      1.21 o
   2   5  27        3.31        4.86      1.20 o
  -5   0  28       32.84       32.55      2.55 o
  -4   0  28       64.61       63.77      2.61 o
  -3   0  28       54.84       64.31      2.97 o
  -2   0  28       27.25       25.24      1.37 o
  -1   0  28        2.11        0.63      0.74 o
   0   0  28        6.54        8.22      0.94 o
   1   0  28       18.15       19.98      1.17 o
   2   0  28       23.05       17.20      1.93 o
   3   0  28        9.54       10.28      2.02 o
   4   0  28       15.66       17.94      2.35 o
   5   0  28        3.37        3.80      1.98 o
  -5   1  28        7.81        7.35      0.89 o
  -4   1  28        4.86        4.57      0.97 o
  -3   1  28       34.84       35.90      1.16 o
  -2   1  28       78.03       78.90      1.70 o
  -1   1  28        1.71        2.66      0.59 o
   0   1  28        7.55        9.42      0.76 o
   1   1  28       24.46       25.44      1.16 o
   2   1  28       31.77       32.75      1.39 o
   3   1  28        4.85        4.71      0.85 o
   4   1  28        3.76        2.63      1.23 o
   5   1  28       19.19       22.08      1.80 o
  -5   2  28        7.83        9.61      1.11 o
  -4   2  28       15.27       17.72      2.43 o
  -3   2  28        3.07        1.56      0.67 o
  -2   2  28       65.00       59.34      1.84 o
  -1   2  28       50.47       52.34      1.75 o
   0   2  28       15.04       13.44      0.86 o
   1   2  28        0.04        0.45      0.57 o
   2   2  28        5.33        3.81      0.64 o
   3   2  28        2.60        2.73      0.95 o
   4   2  28        4.92        4.54      1.32 o
  -4   3  28        8.34        7.54      1.27 o
  -3   3  28        0.36        0.24      0.86 o
  -2   3  28       14.94       14.42      1.08 o
  -1   3  28       47.22       43.03      1.64 o
   0   3  28      145.28      147.50      3.43 o
   1   3  28        1.25        2.61      0.82 o
   2   3  28       12.42       10.38      0.99 o
   3   3  28        3.97        1.35      0.96 o
   4   3  28        0.00       -0.69      1.28 o
  -4   4  28        2.32       -0.22      1.16 o
  -3   4  28       13.80       16.06      1.40 o
  -2   4  28        9.32       10.89      1.43 o
  -1   4  28        6.06        5.89      0.97 o
   0   4  28       23.93       24.45      1.37 o
   1   4  28       22.58       22.30      1.31 o
   2   4  28        5.44        4.11      1.22 o
   3   4  28        1.15        0.87      1.05 o
  -2   5  28        1.95        3.50      1.05 o
  -1   5  28        7.40        6.01      1.05 o
   0   5  28       10.54       10.48      1.18 o
   1   5  28       28.78       36.72      1.71 o
  -5   0  29       32.68       35.21      2.05 o
  -4   0  29        3.11        4.88      1.51 o
  -3   0  29      180.48      181.87      4.46 o
  -2   0  29        0.00       -0.42      0.75 o
  -1   0  29        9.88       10.37      1.02 o
   0   0  29        0.01       -0.69      0.69 o
   1   0  29       35.35       36.67      2.03 o
   2   0  29        1.21        0.58      1.28 o
   3   0  29        0.23        1.14      1.03 o
   4   0  29        2.88        4.52      1.75 o
  -5   1  29       23.40       23.71      1.25 o
  -4   1  29       25.61       25.68      1.26 o
  -3   1  29       25.00       21.44      0.95 o
  -2   1  29       19.83       18.85      0.88 o
  -1   1  29       11.10       11.45      0.75 o
   0   1  29       18.28       18.50      0.94 o
   1   1  29        3.55        3.71      0.66 o
   2   1  29       12.90       12.92      1.00 o
   3   1  29        1.86        1.57      0.96 o
   4   1  29        1.24        0.68      1.23 o
  -5   2  29       11.96       14.46      1.27 o
  -4   2  29        8.19        6.20      1.01 o
  -3   2  29        9.32        9.99      0.87 o
  -2   2  29       16.15       17.00      1.15 o
  -1   2  29       45.39       47.85      1.69 o
   0   2  29        6.38        5.99      0.75 o
   1   2  29        0.66       -0.56      0.56 o
   2   2  29        5.23        5.38      0.92 o
   3   2  29       11.86       10.27      1.19 o
   4   2  29        0.37        1.75      1.29 o
  -4   3  29        9.10       11.42      1.50 o
  -3   3  29        0.15       -0.86      0.86 o
  -2   3  29       33.18       32.94      1.65 o
  -1   3  29        1.82        1.23      0.82 o
   0   3  29       41.46       43.32      1.77 o
   1   3  29       12.77       11.50      1.10 o
   2   3  29        1.85        3.90      0.90 o
   3   3  29        0.11       -0.90      0.90 o
  -3   4  29        6.82        5.46      1.38 o
  -2   4  29        2.67        2.16      0.90 o
  -1   4  29        6.57        7.53      1.04 o
   0   4  29       14.41       16.57      1.39 o
   1   4  29       11.72       11.20      1.14 o
   2   4  29        6.08        9.02      1.08 o
   3   4  29        0.34        1.32      1.11 o
  -1   5  29        6.27        8.16      1.13 o
   0   5  29       10.45       11.00      1.20 o
   1   5  29       17.06       17.88      1.38 o
  -5   0  30        3.00        4.80      1.22 o
  -4   0  30        1.72        2.81      1.14 o
  -3   0  30      158.06      157.05      4.02 o
  -2   0  30       51.94       45.67      1.80 o
  -1   0  30       11.90       13.50      1.55 o
   0   0  30       30.51       27.96      1.43 o
   1   0  30        0.88        1.59      1.07 o
   2   0  30        0.16        1.54      1.27 o
   3   0  30        1.39        4.24      1.22 o
   4   0  30        3.13        3.83      1.93 o
  -5   1  30        5.98        6.63      0.96 o
  -4   1  30       30.63       30.35      1.42 o
  -3   1  30       33.80       35.49      1.20 o
  -2   1  30       10.87        9.98      0.83 o
  -1   1  30       19.04       20.37      0.92 o
   0   1  30       15.98       17.89      0.95 o
   1   1  30       21.21       20.57      0.99 o
   2   1  30        2.27        2.74      0.82 o
   3   1  30        9.68        8.15      1.13 o
   4   1  30        0.95        1.15      1.32 o
  -4   2  30        5.47        3.73      0.97 o
  -3   2  30       26.45       28.83      1.56 o
  -2   2  30       19.97       21.77      1.21 o
  -1   2  30        1.93        1.62      0.69 o
   0   2  30       32.62       25.21      1.11 o
   1   2  30        2.42        1.73      0.65 o
   2   2  30       13.72       12.39      1.07 o
   3   2  30        3.97        3.32      1.05 o
   4   2  30        1.62        5.71      1.49 o
  -4   3  30        6.10        9.39      2.35 o
  -3   3  30        0.08        0.28      0.90 o
  -2   3  30        3.13        3.55      0.90 o
  -1   3  30        7.07        5.96      0.98 o
   0   3  30       31.72       34.19      1.56 o
   1   3  30       11.64       13.08      0.93 o
   2   3  30       13.35       13.06      1.12 o
   3   3  30        3.82        2.25      1.12 o
  -3   4  30        0.42        0.72      1.02 o
  -2   4  30        5.56        4.99      1.00 o
  -1   4  30        2.87        3.76      0.99 o
   0   4  30        4.42        3.68      0.99 o
   1   4  30       15.37       20.39      1.35 o
   2   4  30        8.46       11.01      1.16 o
  -4   0  31        2.01       -0.47      1.37 o
  -3   0  31       21.96       22.23      1.43 o
  -2   0  31        2.21        3.57      0.94 o
  -1   0  31       19.07       21.62      1.31 o
   0   0  31        1.50        1.13      0.80 o
   1   0  31        5.36        4.64      1.68 o
   2   0  31       60.91       60.55      2.75 o
   3   0  31       16.33       19.55      2.50 o
   4   0  31        0.09        0.15      1.80 o
  -4   1  31       30.11       31.22      1.40 o
  -3   1  31        7.78        7.00      1.05 o
  -2   1  31        2.10        1.50      0.64 o
  -1   1  31        3.12        2.55      0.70 o
   0   1  31        3.69        3.54      0.71 o
   1   1  31       12.07       13.01      0.88 o
   2   1  31        1.46        0.30      0.80 o
   3   1  31        7.05        7.09      1.49 o
   4   1  31        5.15        7.62      1.48 o
  -4   2  31       16.13       19.36      1.21 o
  -3   2  31       11.25       14.75      1.09 o
  -2   2  31        3.37        4.31      0.77 o
  -1   2  31        0.65        0.23      0.66 o
   0   2  31        2.94        4.39      0.76 o
   1   2  31        0.86        0.50      0.68 o
   2   2  31        3.17        1.98      0.87 o
   3   2  31        0.09       -1.18      1.25 o
  -3   3  31       12.79       14.16      1.34 o
  -2   3  31        4.22        5.00      0.98 o
  -1   3  31        7.23        7.61      1.01 o
   0   3  31       15.05       16.56      1.57 o
   1   3  31       10.57       11.17      0.91 o
   2   3  31        5.41        5.34      1.02 o
   3   3  31        0.24       -0.28      1.38 o
  -2   4  31        3.26        4.29      1.02 o
  -1   4  31        5.27        5.71      1.04 o
   0   4  31       20.12       20.57      1.39 o
   1   4  31       21.01       21.14      1.41 o
   2   4  31        5.36        6.46      1.30 o
  -4   0  32       40.68       40.59      2.30 o
  -3   0  32        6.11        6.93      1.10 o
  -2   0  32       16.56       14.47      1.32 o
  -1   0  32        0.74        0.92      0.84 o
   0   0  32        4.75        3.11      0.95 o
   1   0  32        6.38        8.80      1.40 o
   2   0  32       45.79       43.68      2.38 o
   3   0  32        2.79        1.20      1.96 o
  -4   1  32        8.79       11.15      1.55 o
  -3   1  32       11.28       13.11      0.94 o
  -2   1  32        6.79        6.41      0.72 o
  -1   1  32        6.81        6.57      0.72 o
   0   1  32        7.18        7.68      0.82 o
   1   1  32       15.47       18.24      1.11 o
   2   1  32       13.63       12.69      1.11 o
   3   1  32        7.34        8.27      1.57 o
  -4   2  32        9.81       11.64      1.25 o
  -3   2  32       11.65       13.26      1.10 o
  -2   2  32        0.10        0.25      0.69 o
  -1   2  32        9.84        8.09      0.86 o
   0   2  32       32.02       34.45      1.32 o
   1   2  32       18.70       20.96      1.07 o
   2   2  32        0.74        0.98      0.89 o
   3   2  32        3.36        0.51      1.49 o
  -3   3  32        0.93        0.79      1.05 o
  -2   3  32        9.05        9.98      1.13 o
  -1   3  32       24.15       23.96      1.39 o
   0   3  32        4.94        9.32      1.10 o
   1   3  32        0.78        0.29      0.73 o
   2   3  32       13.21       14.57      1.23 o
  -1   4  32        0.18       -0.77      0.91 o
   0   4  32        9.71       11.63      1.22 o
   1   4  32        0.07        0.12      1.01 o
  -4   0  33       12.52       12.66      1.58 o
  -3   0  33       17.86       22.73      2.02 o
  -2   0  33       13.73       15.11      1.28 o
  -1   0  33        1.40        1.26      0.85 o
   0   0  33        0.07       -0.04      0.82 o
   1   0  33       12.55       16.91      1.67 o
   2   0  33        2.96        4.97      1.38 o
   3   0  33        2.41        6.06      2.08 o
  -4   1  33        3.78        3.04      0.89 o
  -3   1  33        6.27        6.57      0.86 o
  -2   1  33       10.94       10.07      0.81 o
  -1   1  33        2.25        2.80      0.74 o
   0   1  33        1.92        2.11      0.72 o
   1   1  33       22.11       22.26      1.11 o
   2   1  33        1.62        1.57      0.91 o
   3   1  33        4.51        3.42      1.43 o
  -3   2  33       10.97       13.52      1.13 o
  -2   2  33        6.07        7.71      0.89 o
  -1   2  33        0.86        0.07      0.71 o
   0   2  33       36.37       43.65      1.49 o
   1   2  33       10.57       10.71      0.93 o
   2   2  33        6.59        7.36      1.06 o
   3   2  33        0.35       -1.55      3.29 o
  -2   3  33        0.90        0.30      0.89 o
  -1   3  33       13.68       14.68      1.22 o
   0   3  33       13.42       17.38      1.11 o
   1   3  33        2.72        3.46      1.03 o
   2   3  33        2.14        2.19      1.00 o
  -3   0  34       14.89       18.57      1.75 o
  -2   0  34        0.00       -0.05      1.10 o
  -1   0  34        0.88        3.40      1.42 o
   0   0  34        1.54       -0.39      0.87 o
   1   0  34        0.82        0.50      1.18 o
   2   0  34        9.67        9.41      1.59 o
   3   0  34       16.57       22.80      2.97 o
  -3   1  34        6.05        5.53      1.11 o
  -2   1  34        9.91       10.56      0.86 o
  -1   1  34        2.94        1.32      0.74 o
   0   1  34        7.52        9.37      0.90 o
   1   1  34        8.07        8.65      0.87 o
   2   1  34       14.16       18.95      1.29 o
   3   1  34        2.82        3.13      1.93 o
  -3   2  34       11.69       14.69      1.35 o
  -2   2  34        8.90       10.57      0.98 o
  -1   2  34        1.02        1.83      0.80 o
   0   2  34        8.76        8.32      0.92 o
   1   2  34        3.20        5.28      0.86 o
   2   2  34        2.58        2.85      1.04 o
  -2   3  34        6.73        6.73      1.11 o
  -1   3  34        2.96        2.96      0.87 o
   0   3  34        1.12        2.75      0.86 o
   1   3  34       14.92       18.84      1.40 o
  -3   0  35        9.26       10.98      1.54 o
  -2   0  35       18.67       19.85      1.48 o
  -1   0  35        8.33        8.52      1.14 o
   0   0  35        0.42       -0.08      0.88 o
   1   0  35        0.07        0.14      1.22 o
   2   0  35        1.95        1.88      1.42 o
  -3   1  35       13.80       16.06      1.22 o
  -2   1  35        1.31        1.40      0.70 o
  -1   1  35        0.64       -0.18      0.72 o
   0   1  35        2.97        2.41      0.78 o
   1   1  35       12.14       13.42      1.00 o
   2   1  35       48.04       54.06      2.01 o
  -2   2  35        0.39        0.90      0.79 o
  -1   2  35        0.49        0.50      0.77 o
   0   2  35        7.64        8.53      0.96 o
   1   2  35       29.25       39.16      1.86 o
  -2   0  36       15.36       19.25      1.47 o
  -1   0  36        1.21        1.09      1.12 o
   0   0  36        0.33       -0.90      0.90 o
   1   0  36        0.08       -0.22      1.31 o
  -2   1  36        0.27        0.72      0.72 o
  -1   1  36        1.86        1.36      0.79 o
   0   1  36        2.38        2.30      0.82 o
   1   1  36       13.14       15.82      1.30 o
  -1   2  36        5.19        6.56      0.93 o
   0   2  36       22.49       28.80      1.36 o
  -1   0  37        0.01        1.13      0.99 o
   0   0  37        0.38       -0.68      1.30 o
   1   0  37        7.44        2.81      1.45 o
  -1   1  37        0.07       -0.73      0.73 o
   0   1  37        1.38        1.49      0.83 o
 
